# Supplementary material for: Sequencing, identification and mapping of primed L1 elements (SIMPLE) reveals significant variation in full length L1 elements between individuals
Source: BMC Genomics. 2015 Mar 21;16(1):220. doi: 10.1186/s12864-015-1374-y (PMC4381410; doi:10.1186/s12864-015-1374-y)
Supplement: Additional file 1: Table S3. — Detection of previously reported polymorphic full length L1s. This table shows details for 68 previously identified polymorphic L1s [31], some of which were also detected by this study. [file 12864_2015_1374_MOESM1_ESM.xlsx]

## Sheet: Sheet1
Supplementary Table 3 Detection of previously reported polymorphic full length L1s
flL1 ID	Number of individuals containing this element	Allele Frequency (%)	Activity (% of L1.3)
1	0	11	0		flL1 ID: the full length polymorphic L1s tested by Beck et al. (Cell, 2010)
2	?	21	69		Number of individuals containing this element: number of individuals in our study (out of seven) that were found to contain this particular L1
3	7	44	107		Allele Frequency: allele frequency for each element as reported by Beck et al., NI = no information
4	0	0	119		Activity: activity as a percentage of L1.3 activity as reported by Beck et al., NI = no information
5	2	NI	118		Note: three elements (Nos. 2, 43, and 60) could not be identified from the information given by Beck et al. and so are not considered here
6	5	18	141
7	0	1.2/7*	0
8	0	NI	0
9	2	22	130
10	5	27	101
11	0	21	133
12	0	NI	0
13	0	9	46
14	2	21	118
15	0	5	0
16	0	NI	NI
17	2	6	86
18	0	NI	3
19	5	NI	0
20	4	NI	63
21	0	NI	0
22	0	NI	0
23	4	26	15
24	0	0.25	98
25	7	NI**	<1
26	0	0.25	126
27	7	High***	0
28	0	NI	62
29	0	0****	<1
30	0	0.25#	170
31	0	0.17@	120
32	0	7.8#	68
33	4	NI	6
34	1	2	41
35	0	9#	0
36	2	9	<1
37	2	43	0
38	1	NI	0
39	0	NI	0
40	0	0.35@	74
41	7	NI	3
42	6	58##	0
43	?	NI	1
44	0	NI	69
45	0	NI	161
46	0	NI	54
47	2	NI	0
48	6	NI	0
49	3	NI	0
50	0	NI	79
51	0	NI	38
52	0	NI	11
53	7	NI	57
54	0	NI	191
55	4	NI	1
56	3	NI	0
57	0	NI	21
58	3	NI	13
59	7	NI	23
60	?	NI	NI
61	0	NI	8
62	2	NI	<1
63	7	NI	0
64	0	NI	157
65	0	NI	36
66	0	NI	<1
67	0	NI	129
68	0	NI	139
69	0	NI	73
70	0	NI	4
