# Supplementary material for: Sequencing, identification and mapping of primed L1 elements (SIMPLE) reveals significant variation in full length L1 elements between individuals
Source: BMC Genomics. 2015 Mar 21;16(1):220. doi: 10.1186/s12864-015-1374-y (PMC4381410; doi:10.1186/s12864-015-1374-y)
Supplement: Additional file 2: Table S2. — Polymorphic full length L1 elements identified in this study. This table shows details for all 228 polymorphic full length L1s identified by this study. [file 12864_2015_1374_MOESM2_ESM.xlsx]

## Sheet: TableS2
Supplementary Table 2 Polymorphic full length L1 elements identified in this study
Element ID	Chromosome	Exact 5' Junction	Approx 5' juntion	Ind. 1	Ind. 2	Ind. 3	Ind. 4	Ind. 5	Ind. 6	Ind. 7	Known?	Validated?	Flank Read Orientation	Flank Read Sequence
FL001	1		56405300	-	-	X	-	-	-	-	N	nt	Forward	ATTGCCTCGGCTTGAGTAATAAATATGGGCTCTAAAAGTGTAAACATACAAACAACAGGTGGAGTATCTGAGAAATCCAGTTAATTCTTTCCTGAGGATTGGGACAGAGTTTTAGTGTAGGCAGCTCCTGCTTTTATCCCTTCTTGGTGCCTTGGCCTCAGTCACGTTGCCTTCCTCCACAGGCTTCTGCTAATTGACACTACTGTCTATAATTCTGCCGTGGGTACCTTAACTGAGAGTGCCTTTTGATTCTTCTGGGGAAATTCATCTACACCATTTCCTTAGACTTCTCAATCATTTCCTCATACT
FL002	1	66030267		-	-	-	X	X	-	-	Y	-	Reverse	ATCTGCAAATAAACAATAGGTTTCCAAAGGTCTACTGGTAAAATTTCTCCTCTTTATTGGAAATAAATAGGCAGTTGTTACCTATGCAATAATTATTTGGCCTTACAATATCATAGTAAAGATAAAGACTTTAGAAAACAGGGAA
FL003	1	74984300		-	-	X	-	-	-	-	Y	-	Forward	TCTGATTCTCCCACCTCAATATGCCTTCTTTTTAGGGTGGCTCTATGGTTCCCACTGCTTACAGATCTCAGTGGATTCTACTAATCGTGACGAAGCTTATGGTTCCCGTGTTTCACCTGATGCCTGCCTGGGGAGCACACTGTCAGTGCAGAGGCTTCATAATGCATCGCTAATAGTGTTTTCAAAACAATATCTGTTTTTTAAGCTCAAAATTATTATATTAGTGTTTTGAACACATATTTTG
FL004	1	81410948		-	-	-	X	-	-	X	Y	-	Reverse	GCTTGTAGTCCCAGCTACTCAGGAAGCAGAGGCAGGAGGATCATTTAAGCCCAGGAGTTCAAGACCAGCCTGGGCAACATAGCAAGACCCTATCATTATT
FL005	1	95801845		-	-	X	X	X	X	X	Y	-	Reverse	CACAACTCTACTCTTAATAAAAGAGTAGAACTTTTTGAGGGGGGATAGGAGGAGGTTTGGAATCTTTTCCAAAATTTCACTTATAGAT
FL006	1	102568908		X	X	X	X	-	-	-	Y	-	Forward	GTTATCAAGAATTGATACAGGTTACCTATTGAAACAGGTTATCCAGAAATTGAAAGTTGTAGATGGGAAAAAAAGTTTTTTGTGAATTTATAAGATGTACTTCTATCAGCATACCTAATACATCTACATATTTATGTGTTGTATACACAGTGTTGCATTACTGAAAATATATAGAAGAGCTCTCATTAATTGGCTTAAGAAAATGAA
FL007	1	114039827		X	-	X	X	X	X	X	Y	-	Forward	AATTAAAGCTTAACTGAGGTCATGGGTGGTGGCTCACACCTGTAGTCCCAGCACTTTGGGAGGCAAAGGCAGGCAGATCACTTGAGGTCAGGTGTTCAAGACCAACCTGGGCAACGTGGGGAGAGC
FL008	1		149308700	-	-	X	-	-	-	-	N	nt	Reverse	AGAGCACCTCAGAATGTCCCTGACTTCTCCTACTCTCCTGCCCAGAGTGAGTTCCTAGGTAGGGTGGCTAGGAGAAGGCACTTTCAAAGAACAAGCACTGAGCTGGTTCTCACTGTCTGGCTGAT
FL009	1	165553135		X	X	X	X	-	-	-	Y	-	Reverse	TTTACCATAATTCTAACACAAAGAGTAAGAGTCCCATTTCTACCCGTGGGTGCTACCCAAGCTTACCTCGCTGCCCCAAGCCCAAAGTGTCTCCTTTATGGATCACTGCCCATGCCCTTCCCCGTGCCTGAGTTTAGCTTTACATTCAAGCCATTGATGGTAATTTCTCAAAATTCTACTCAATTAATAGCTACCATTTACTGAGTGACTCTGTGCCAGATACCCTATTAGAGGTTTTATAGACACTCTAGAAACTTATATCTCAAACAACTTA
FL010	1	184814728		-	-	X	X	X	-	-	Y	-	Forward	AGTAGTCATGTACCAATAAAGATAATGTCTACATTCCTGACCTATTACAAGAAGAACCAGTACCGCCAACAGAGTTCTCTTTAATTTCTGGGTTATCTGAGCCCACAATGTGTACCAATTTTGAATAATTGCTTTAAGCTAAAAGACACTAGGAAAGCATTTTCCCATTGGGGTGGCCAAAGGCCTGGGATCCTGTGCATCATCAG
FL011	1		205006000	X	X	X	X	-	-	-	N	nt	Forward	AGGTAGGCGTCTGTTCTGTGCACTCCACCCTCCCTGCCGCCCCATAGTAGACTCTTCAAAACACAAGTCTCAGCCTTGCAGGTGTTGCTTACATCCTCA
FL012	1	218188594		-	-	-	-	X	-	-	Y	-	Reverse	GTTTCTAAATCAAGACCTTTCTGGTTTGATATTTGGTACTTTTGAAATGGCAGTAATTTGTCCTAGCTGAAATATGGTAATAAGCTTCAAAAAGATTTTCTTTAACGAGCTCAATGGTTAAAACTCAGCTTAATTAAAAGCTAACGTCCAAGTTCTGTGTGTGTATGTGTGCATGTATGTTTGTGTTTAAAAGGCCTTCATGCTTTTGTTTTTTTTCTCTCCTAAGACTTTGTATTTTTTGATCAAAAGTTTTTTTTCTTCTCAGTTGACCAAATTCTGTTTTCTTCATTTACTTCTGCTGTCTCTCCTTTCTCTTGCACCCTCTGCAGCATGGGGGACCTAAAGTAGTTTATAATAGCCTGGAATTTCTTAAAGAAAATGGAGAAGGCATCAGACTCC…
FL013	1	222579107		-	-	-	-	-	X	X	Y	-	Reverse	TTTTAATATGAGCAATTTTTATTTTTTTCCAGCTATTTGGATATTTATTTAATCAACATTTACTGAGTAGGTTTATTTTCTTGGTGCTAGCAGCATAAGATATACAGGATGAGTCCTGTATATATATCAATTTTAAAAATATATGTCAATTTCAAAAACAGGCAAAACTATACTATTTTGCTTAGGGATAAATATGTAGGTGGTAAAATTATACATGAAAGCAAGAAAATGTCTATCATAAAAGTCAAGGTGATGATTACATCAAGGGAAGGTGAGGGAAATGTCACCTTCATCATCATGAAGAGAGGACACACACCTGGGGGAGTTGCAGGGTAGTACAGGCTTGGGCTAGGTATCTCATTCTTCTGCACATTCTTAGACTGCCTGAGCCTCTTTTTA…
FL014	1	247850462		-	-	-	X	-	-	-	Y	-	Forward	GTAAAGGGTTTCATGTGTGCTTGAGAATAATGTGTATTCTTCTGCTATTGAATACATAATATACATTCTGTATAAGTGTGTTATAATTTAATCTAAATTGTAGTTCATGTCCAATGTTTTCTTATTGATTTTC
FL015	1	248057638		-	-	-	X	-	-	-	Y	-	Reverse	AGTGCAGAAATCACCCGTCTTCTGCGTCACTCACCCTGGGAGCTGTAGACCGGAGCTGTTCCTATTCGGCCATCTTCGCA
FL016	2		11136100	-	-	X	-	-	-	-	N	nt	Forward	CTTTCTTCCTTGCACTGGTGAAGCCCATTTTCTCTGGACCCTGTCCCACTAACATTCTGCATCTCACAATCATTCAGCACCAACCCCCTACTTTTCAGA
FL017	2	23190999		X	X	X	X	X	X	X	Y	-	Reverse	TATAAAGGAAAGAACTTTAATTGACTCACAGTTCCGCATGGCTAGGGAGGCCTCATGGAACTTACAATCATGGTGAAAGGGAAAGCCAATATGTCCTTCTT
FL018	2	35879337		-	-	-	-	X	X	X	Y	-	Forward	TCATAGCCCAAATTACAGTTACTGTCCCAAATATGATATCTCATGAAAATAGATTAACATAGCTTCAGATGCATGGTATGTGGTTTGAGGTGAATGAATTTTTTCTATCTCTATCAGGAATTAAGATCAGAAACAATTCACAATCATATGGGATAAATAAGAGTACACATGTAGTGTTCATCCCAGTGATAGTAATACTCCCACTCTCCATCCTAATATAGCTCAAAGGAACTTGGGCAATCTAGACATTTCACAAAAACAATTAATTAGTCTACTGTATAGAGTGTCACATAAATTGAACTAGAGGAGTTAAAGTGGCAAGTACATTGGATGACTTGTTAAGTCACTTCAGAAAATGAAATATAAAAAAAAAATGAAGTTTCGGGGGCTCATGACATT…
FL019	2		36570400	X	-	X	-	-	-	X	N	nt	Reverse	TATATTGCATTTGCACAGTTCTGACACTGACAAATGCAGTATCTGCATCACCTAGACAGGTTTTAGATAGCTGAGGAACAGGACAATGATGAAATCAATT
FL020	2	43893639		X	-	-	X	-	X	X	Y	-	Reverse	TATTCAATCTTTGTAATTTTAGCCATATTAATAGGTATGTAGTTGTATTTCATTTTAGTTCTAATTTGCATGTCTCTAATGACTAATGATGTTGACCATCTTTTTACGTATTTAACTTGCTATCCAT
FL021	2	53460050		-	-	X	-	-	-	-	Y	-	Reverse	ACTGCATTCTAGGTGGCCTAAGTATATTTTGAAATGTACTGGGAGATTATTTGAGAACACCTAACTATAGATAGACCTATATACAGGTAAGCATGTACCT
FL022	2	82098043		X	X	X	X	-	-	X	N	Yes	Forward	CTTGTATCTTTCTTGGAACTCATACTTGTAATTTTCTAAATAGACTAGAATTACCATAATCACCTCTTCTTTGACCCATGAGATATTTAGAAGAGCTTTCCATCTTTCTGGGTTTTTCAGATGGTTTTTTTTTTTTTTTGCCTTTTCTTCTGTTGTTTTTAATCTTGCATATGTTGCCCTGAACTCAGAAAACATGGTGTATATAATTTCTAACCCTGTAAAAATGATATATAATCCTTTTTTGAAAACCAATGAGAAATTTTAAAAAGAATGTACATTTTTAGCCATGTACAGAGTTTCAATATATGTCATTTAGAAATCTTAAAATAAATT
FL023	2	102912434		X	X	-	-	-	-	-	Y	-	Forward	GTTATGATTAGAGAGAATACCAAGAAGTGATTTCCTTCCTTAAAATAACTTCTCCAAATTTCCACCATTAACTACCCATTCTTCAACTCTCTCAATTTTTCTTATTCCTCCCATGGAGGGAGTGCATGTATTTAATTACTAACTTTACTAGTATTATATAATCTATGCTCCAAAATGGTTAGTCTACAATTAGTAGAGGGATAAGTCTTTAGGGTT
FL024	2		113261300	-	-	X	-	-	-	-	N	nt	Forward	ATTTTCCTTCCATTCTTTAGGCATTCAACACGTTGATGAAAAGTACAATGTCAGTCTACTTCTCATTCTTTTATCCGTAAACTTCTTTTTTTTTTTTTTT
FL025	2	119659368		-	-	-	X	X	-	-	Y	-	Reverse	GAAGTGGCTTCAGTGGACTCTCTTTGCTTCTGTGTCTGTTGTTGTCTGTAGATTTGGCCCTGATGTCCGGGTGGGTGGGCCCTTAGAGCTGAGTGATGCCCACACCCACTGAAGCCCTCTGCGGATGGCTGTGTGCCTCATCCCTGCCCCTCCCAGG
FL026	2	129573970		-	-	-	-	X	X	X	Y	-	Forward	CCTGCAAGCTCTATCCATGGTAAATGCCCTACGCAGGTGTGCAATTTTAAAAAATCTTTTATACCATATTTTTACTGTACTTTTTCTATGTTTATTTATATTTAGATACACAAATACCATTGTGTTCCTACAATATTCAGTACAGCAACATGCTGGACAGGTTTGTAGTCTACGAGCAATAGACTATCCTATATAGCATAGGTGTGTAGTAGGCTGTACCATCTAGGTTTGTGTAAGAATGCTCTATGATGTTCACACAATGACAAAATCACCCAATGATGCGTTTCTTAGAATGTGTCCCTGCGGCCAGGGACGGTGGCTCACGTCTGTAATCCCAGCCCTTTGGGAGGCTGAGGTGGGTGGACCACGAGGTCAGGAGATCGAGACCATCTTGGCGAA…
FL027	2		132769100	-	-	X	X	-	-	-	N	nt	Reverse	TAAAAAGCATTGATATCTGTTTGCACTATCTGGTCTATAGAATACACATACCAAACATGATTATAGCTCTTCTGCTATAAACTTCAAATGTCTAATTAAT
FL028	2		141557500	-	-	-	-	-	X	X	N	nt	Forward	GTGTAAGAACCCGTCAAGAAGGCTATAAAGCAGGAAGAGAGCCCTCACCAGGAACCAAATTCACCTGCACCTTGACTTTGGACTTTCCAGCCTCCAGAGCTCGAAAAAATACATTTCTGTTGTTTAATCTACCCAGTTTATGGTACTTCGTTAAGGCAGCCCAAGCTGTCTAACACAATTCCATTTTTAATTCCTGCATAATATTTCACTGTTACAGATATTCTATGATTCATTTGGCTAGTCCTTTATAATGCAGATGTAGATTTTTCCCCAGACTTATGCAATTACAAATACCACTGCAAAGGACAATGTTTGCATATATCTCAGTGCATATATAACTTAGTATATCTATAGGACAGATTCCTAGAAGAAATGCAGGCTTTCAAATCTAAACATCAT…
FL029	2	144010778		X	X	X	X	-	-	-	Y	-	Forward	ATAGCTTTAGAATTCCAAGTTTGAATTAGGCTTGGTGTTCAATCTCAGTCTATGAATTATAGATTACAGATAGCAAATGACTATTGAGATTTTTGGTTCA
FL030	2	150518948		-	-	X	X	-	-	-	Y	-	Forward	ATCTTGAATAGCCCAAAGAACATGGTTCTAAATTTATTGGCACTTACGGATTGAAACCTATTTTCATCACATTTTAACCAGGGACCCTGATACCTGTTTTG
FL031	2	170105115		X	X	-	X	X	-	-	Y	-	Forward	TCAATGACCAATCAGTCATTGGACTCCCTAAATCTTTCTAGAGCCTGGCAATCCCAGTCCCACTACTAACAAAGGCATCCTCATATACTTAAATAAGTAAGGAGTTCAATAAATCTTTTAGTTCTGTGTGGTGCACAATCAAGAAGATCTAGCCCTTTAGTAAAAAGGTACACAATTTCTATGGTGTTGCA
FL032	2	173179985		-	-	X	X	X	X	X	Y	-	Forward	GATTCTGCTTTAATAAGACCATTATTGCCACATTCTCCTACACTGTGGACTGTTTAGAATTTACAAAGTGTGCTTCTAAGAACACATTTAATGTGTGCTCTGATAACACATTATTCCATTTCTAGGTTTCT
FL033	2	176352721		-	-	-	-	-	X	-	Y	-	Reverse	ATGAAGCCATTAATGAAAAAGTCATTTGCTTGAAAGAGGGCATTTAGGTTAAAGAAAATACACTGAATTCTACCTGTCATGGTTGGTATTTAGAGTACATGTGTATTTAAATATCTAGTTGAGAGAAGGGGAGAAATAACTTGTTTAACCATGATAACAGTCACATAAAATAAGTGATATTATTATTATTATTATCATCATCATTATAGTAGCCATTTTCTAGATAAAATAATTGAGGCACAGTATAATTGCCCAAGTTGCTTAACTAATCAGTGGCCAAGCCCTAAATTGAACACTATACTTCTCCTGAATGCTAATTGTGCTTAAAAATGTAAAGCATCAGTCAATGGGGCCTGAACTGTGGTAGACAGTGTGGTACAGTGAAAAGAACTTTGGGTT…
FL034	2	191478700		X	X	X	X	X	X	X	Y	-	Reverse	TCTTTCCTTTTTCTGTTGAAGTATTTAAGCACTTTTATTTTTCTTTGAGCCAATTAATTAGAACTCTTTTATATATTTTCAGTAGTGAAACATGG
FL035	2	199779900		X	X	-	-	-	-	-	Y	-	Forward	ATTTCTCAGTTTTAATCTACTGTAATAAATATTGAGAGGTATGAGTCACATAAACAAAATCTCTTAAGGGTCCTCAATAATTTCTTAAGAGTTTTAAGGGACCCTAAGTTTGAGAACTGCTTATTTAGACAATTTGCTTCCAAC
FL036	2		201638200	-	-	X	-	-	-	-	N	nt	Reverse	CACACACACACACATACACACACACACATGCAAGCACGATGTTTTGGGTAGGTTAGGAGGAAAACTAAAAGGCCTATTTGCTGTTGAATATGGCCTGTGACTTTTTTCATTGGAGCAATTATTTCACATTTACACACACGCTTACTGTAAAGTTCTAACATTTAGAAATGAAGTCCAAATACCTTGTGCACTGAGTCCCTATCTCATGGATGTGCAGCAGGATTCTATTTTATGTTTGTTCAATCCAGACTTCTAAACTCAATCAGAAGGAAAT
FL037	2	230341550		-	-	-	-	X	X	X	Y	-	Forward	CCATCTCACTCCGGCCCCCACCCTGGCCCCTGCTCTGCCCAAGTGAGCAGGAAGACAAGAACCTGCCCTTCTTTAGTTGATGTTCACTTCTCCGAAATATTCGATTATGAGGTACTGCCGATCACATGGGCAGCTCCTGGAGAACCCAAGCACTTCCGTTATCTGGGAAGCCAGTGGCCTCTTACCAACACCCTCCTGGACCACCGCCCTCCCCCTGCCTCTCAGCCTTAGGTAATCTAAGGTAATTGTGAATACACAGATACTTCCTTAGGTTCTCAGGCTCTACATTTAATCTCTGCAGAGGATGTGACTCTATGTAGTTGTCAATGTTACTTCTGTGGATCAGAAGCTTACATGCTGGTTCTAAAAAACAATCTAATGTCATGTTATTCTTACAAA…
FL038	3	26445536		-	-	X	X	X	X	X	Y	-	Reverse	TTTATCTCTGTGTATCACCCGATTATTTATGTTCTTTTATATTATTTTATTTCTTCCTTCCTGGGCTCCTTGGTATTATTGGGGTGGAGGAAGTGAAGAGAGAAAGGAAGGAAGGAAGGAAGAAAGAAAGAAAGAAACAAAAAGAAAGAAAGCAAGAAAGAGAAGGAAAGACGGAAGGAAGGAAGGAAGAATGAATGAGGTCCCCAGTTATGGGAGTGAAGACTGCAGAGATCAAGACC
FL039	3	38626065		-	-	X	X	X	X	X	Y	-	Forward	ACCTTACCTGGACCACCACCTGTCTGCACCTGTGCTTTGCTCATCTTGTTCCTTCCCTCTTCAGCATTGCCTGTTTATCAGGTCAGCTCCAAAATCTCTTCCAGAAAGATTTCCTTGATTTTCCTAGCTGAATGGGAACAGTACCATGGTCTCCTCCTTAATGGTTCTGATCACTCTGACTAGTAGTTATTTCAGGCCTGTTTGAACTCTCTACCTCCCCAATAATCTCTTAAGCTGGTGAATGATGTCAGGGCTGGCGCTAGACCTCATTTGCCTCTGTATTC
FL040	3	55788565		X	X	X	X	X	X	X	Y	-	Forward	AGACATTTCTACTCTAGATTTTGGCTTCCTTTTCTTTAATCACCTAGCAGGATTCTTTTGGATATCCAAACTCAATATTTCAACGGCTCTTCAGAGCCAA
FL041	3		61083000	-	-	-	-	X	X	-	N	nt	Forward	GAGCATATGAACTTTCTGGTGGCAGAATGATAAGAGTCCTGGGACACAGTTAGGCAAGATTGAACCAACTCACCCTATAATAGTTGTTTCAAGCAATGTCCAGCCGGGGACACAGAGAACAGAGAGGTAGGGGATGGATCTAGGGCAGTGTTTTCCACTTGTGGAATGGAAAATGCCTTAAGGTAATATGGATGAACAACTGTCTGGGTTTCCTGTGGAGGAAGCCTGGGCTGCTTTACTCTCTAGGGTGTTGAGCCAGAAGGCTTTATTCTGGTACAGCCACCTCATTGATAGTGAGGTAGCAATGCCTGACAAAAGTAGATGTTCATGCTTTGTGCTAGAAGAGCATAGACTTAGCCAGATGCCATCTTTTTCTAAATTGGCAGCACTCAGGCCTCA…
FL042	3	77818829		-	-	X	X	X	X	-	Y	-	Reverse	ATTTGACCGTATCAAAAGTTGGCTAGGATATGACGAAACAAATACTAATGGTGTAGGTATACATTGCTATAGATAAAAAACAAATGGCAGATAGCCATGCCCACGTGTATAAATAAAATGTACATATTATGTATGGATATATTCTACATATGTTTATATTTC
FL043	3	80590165		-	-	X	X	-	X	-	N	Yes	Reverse	CCATTCCATTTTCATATCAACTTTTATGCATTATATCTACTAAAGGTGTGCATATACATCTTCTTTGAGCCAGGAATCCCCTAGTAGATTTAGACCCAAAAGAAATAAGCACATTTGTACCAAGAGACATGTATGAGAATACTCAAAGAGAAGCTATATTCTTCATAGCCAAAATCTGGAAACCACTTATGGGTCCATTAGGAGTAGAATTGGTAAATAAAGTCTGGGCTATTCATACAATAGAATACTATGCGATACTGAAACTAAATGAAATCATCTATTGGCAACATGATGGCAGGTAAACCTGGGGACTCTGAAGGCTCACTTACTTCCCTCTTTTGGTAACTTAGCAGAGAGTTGGCTTACTCAGACTAAGAAATCTGGAGACCGGGAAGTTGA…
FL044	3	82144851		X	X	-	-	-	-	-	Y	-	Reverse	ATCTGGTTGCTTTTGCAAAGGAAGAGAATCTTCCTATGTAAAGTCATAAAATAATACTTTTTTTTTTTTTTACCATTTTCAAATATAGCATTTAACAGATACT
FL045	3	85576544		X	X	X	X	X	X	X	Y	-	Forward	ATCATGTCACTGCACTCTAGCCTGGGCGACAGAGCAAGACACTCTCTCCAAAACAAAGAAAGAAAAAATTCTGTGGAGT
FL046	3	89516006		-	-	-	-	X	X	X	Y	-	Reverse	AAACAATAATAAATTCAGATACAATTATTAGTATTTTGGCTTTAAAAAGTTGCTTTTTAGATTTAATGTATTTCCTGAAACTATTCACAACAAATAAAAAATAATTATAATGTTACAGTATGCATCTCCAATGTTATTACCTCCTTGTAGACATAATAGGCATATACTTATTCATTCAAGAAATGTGTATTAGTTATTATTTTTGATATTTGAGGAGTAAATCTCTTTGTAATCAAAAGGAGTCTATTAAGTGAGAAATGGATAACTAGAGATTCAGAATTCTAAGGTAGCATTGAAATAAGATTATTACCCGAAGATATTCCTGGGATTGGCAGTTGTTTATTGAGCTTTTTCCCCAGTATCTGGTG
FL047	3	98775487		-	-	X	-	-	-	-	Y	-	Forward	CACTTCCCTTCTGTTCAATTTTGTTATTATTTTCACAGAGCTATTAAATGTTGCGTTTGGAGTAAATGTCATTAAAAATCCAGAGGCAAATTAGAAAAATAACATCTGAGTTTAATAAGAAAATATGTGCTTTAGAACTGTATGAGCTGGTGGAAAGAGAGTTCTCTGTACCACACCCCCACACATGCTCCTAGCGCACG
FL048	3		109787900	-	-	X	-	-	-	-	N	nt	Reverse	GGATCACAGAGGAAAAGAACTACCTCTGTCTGAGGGGATGAGCAACAGCGGCGGGATCTATGATCAAGGTGAAACCCTTTCTAAGAAAATCACAACTAT
FL049	3		123590900	-	-	X	-	-	-	X	N	nt	Forward	ATTAAAAGGATAATAAGTTAATATTATGAACATTTATAAATATTCTGTCTTTTAGATTAAATAGACAAATTATCCCAAAGATACAAACTACCGAAAATCACTCAAGAAGAAACAAATAACCTGGACAGTCCTATATTTATTAAATAATTTAATTTGCTGTTGAAAATCATGCCGCAAAACAACTTCAGGCTCAGGTGTCACTGGCAAATTCTACCAAAACTTTCAGGAATAAATAACAACAGTTTTATGCAAACTCTTCCAGAAAATAGAAGAAGGAACACTTTCCAACTCATAAGGCTACCAATATACCCTGACACCAAAACCAGACAAAGACATCGGATCAATATCCTTCATGAATATAGACACAAGA
FL050	3	139044426		-	-	X	-	-	-	-	Y	-	Reverse	CTGCCAGCAGGCCGCCTGGCATGATGGGGGCGGGTGAGCAGCTGGCATGGTAGGTAGCCGGTGCACTTGGGGCCACTGTGTGCATGGCCATATTAGGTGCTTTACCAGCAACATCTCAT
FL051	3		146511000	-	X	-	-	-	-	-	N	nt	Reverse	TGCCCGGCCTAAGTCTATATAATGTTTGGGCAGGACACACAGCCTGTGAAGAGTTGGATGTGAAAAATAGTCACTGAGAAAATGCTGCCTCAAGAATTAT
FL052	3	151148545		X	X	X	X	X	X	X	Y	Yes	Reverse	AGACTGTGAATGTTCTTACCACTGCACCATCCTACCCTTCTGATAGTGACTCATAAATCAAAACCTATAACATCATACACAGCATGATCGAGACAGTGTTTTCTCCCTAGTAATCTTGCCTGTAGTGCTGGTGTGGTGTTTTTGTTTTGTTTTGTTTTGTTTAATGTGCTGCCTTTCTAGAGAATTTACCAATAGCCCATTTCATCATACCT
FL053	3	151688069		-	-	X	X	-	-	-	Y	-	Reverse	TTTAATATAGTGTTGCACATGTTCTTTTCTGCTCATATACTAACATTGTGAAAAATTATAATTTCACTTTTAAAAGATAAAATTCTTTTCTTAAATTCTT
FL054	3	169269964		-	-	-	-	-	-	X	N	Yes	Forward	CTGAAGTGTTTGTGAACAACTGAGAGTCTTTTCTAGGAATATTGGAATCAAATGACTTCTCTTTCATTTCCAATCAAGCAAGGTCAAATTAATATTCAAATATTGTACCTTAAATATTTGGGAATGATGCAGCTCACTTTTCAAGACACTTTGGCACTTTTTCAAAAAGTTAAATATAGAGTTACTATGTTACCCAACAATTTCACAGCTAGGTCCACAGCTAGCAGAACTGAAAACATATGCCCACATAAAACTTGTTCACAAATATTCACAGCACTATTATTTATAATAGCTAGAAAATGGAAACAATACAAATGTCACTCAATGAATAATGAATAAACAAAATGTGGTATATCCATGCAATGGAAAATTATTCAGCCATAAAAAGGAATAGAGTTC…
FL055	3	186372121		X	X	X	X	X	X	X	Y	Yes	Forward	AGCAGGAGTGGCTAGCTTCCCCGCTCTGTTGGAACTATCCTGTGGAGAAGCCGCCCTGCAGAAGCCGCCCTGGTGGAGGGATGCAGCCCCTGCAGAACCCGGTGCTGGAACGAGAAGGAGCAGGGAATAAGCACCCTCCCCTCTCCCTCCCTTCCTGTTTCCTTCCAATCTCCTCCTCCCAATGGCTCTTTGAACTCAATGGTAAACTAGCCAGCAGGGAGAGCCTGGGTTATTCAATTCCCTGGAGCCAGCCTGGGAGACAAGA
FL056	3	187835296		-	-	X	-	-	-	-	Y	-	Forward	GTGCTGGGATTACAGGCGTGAGCCACCGTGCCTGGCCCCATTTCTGAATTTCTAAGATTCCAAAAGTTGAAGGAGGCAGATTGTGGCTCCACCC
FL057	4	10632678		X	X	-	X	-	-	-	Y	Yes	Reverse	CGGAATCAGCATTTCTGGATCCACTTGCATAGCTTAAAGAAAGCTTCTCTTTTGGCCTTCTGTGTCTCTCCTGCTCCTCCTGATGTCTAGCAGTCTTTGGGTAAATATGGTGAGGTCAGCCCCGAAGAGCTCTACAGGTTCTAGGCAGAGTCTGAGTGACTGCTGCCCAGAGCATATTGATTGAAAAGCACATTCAAGTGTCTAAGGTATGTGTCCTCTCTCATAAAGGCTGAGT
FL058	4	15843209		-	-	-	-	X	-	-	Y	-	Forward	GAATGTTTTGCTAAGCCCTTTCTCCCAAGTTGTAAAATCCTTGTGACTTGACATCATTTTGCAAGTGAAGCTTCCTTAGTTGGATCTGAGTACAGATGCCTAACACATGACAAGGCGTCACACGGCAGTCTACCAAAATCTATATTTTTTAAATTAAAAAAAAAAGTATTTACAAAATTTTTCTGATAATTTGTGTTTATTAGAAAACAGTTTAAAATTACAGATAGATATATATTTTTTAAAGTCACATATAATTCTAGTTTCAAAACTGAGACCCCTCACTCATTTTTAAGCAGTTGTGACCAATGGTGTAGGTAGGTACTCATTGGTAGAAGCATCTTTGGAGATTTTTCCACGTA
FL059	4	18162708		-	-	X	-	-	-	-	Y	-	Forward	AACACGTTTGCCCTGTATGATTGGAGAACTTGGGCACTGCCAAAAATACATTATTGGCTTTAAATTATCGTAGAAAAGTGAAACGCTCCTAGCTAGGTATTTTTCGAATTCCTCTTAATTTACGTCCAGGGGCTCAATACTGAGAAGACACTCTTTTCTCCCATTTCTCCTTCTTCAGCCAAGTCCTCTGCCTCTATCATCCTTAAATCTCTTCTTTTTCTTTCATTTTGTTTTTGCCTCTAGAAGGAATTTCCTCCCATCAAAAAGGCTTTTTTTTTTTTTTTTTTCTTTTTGAGATGGAGTTTTGCTCTCTCACCCAGGCTGGAGTGCAGTGGCACAATCTCAGCTCACTGCAACCAC
FL060	4	19085550		-	-	-	-	-	-	X	Y	-	Reverse	TGATCTTCTTTATAGAAGTATTAGAATATCTTTTGTTCCACAAACTATGTTGGTTAAAGGGCTCTTATCTTTCCATATGCCAATCACTATGCTTAGAACAAAAAACTCCCTGTTTATGTGATACATGCCTATTTATCGTTCTGAGCTCAGCATTTGAGTACCTTTTAAAATGCTTTCTCTATCTATGATCGAGATATTCTCTTCTATGTTGCCTCAGGATTGTACTGTCATCTCCTTTAATTGATTACACTCTATACTCATTATTTGTTGGCCCCATGTGCTTATTCCCTACTAGAATACGAGTTTTTTGAGATTCATACCATGTCATGGTTATTATTTTTTATAAACATTTAGCACAGTGCAATAATTACAATTGATATAAATATAATTTTGTTGAAC…
FL061	4	21160986		X	X	-	-	-	-	-	Y	-	Forward	ACAGTGCCAGAATTCAAGACTGATTATAAAGCTACAATTATTAATATAGTGTGTGTCATTGGTGTAATAAAAGACAAGTTAATCAATGGAATAGAAATGGACCCATGAATATGTAGAATATTGATTTTTAATAATGC
FL062	4	47007769		-	-	X	-	-	-	-	Y	-	Forward	AAACAAAAACTGTTCTTGGTGAGGAAGGGACCATCCAGTGAGATTTTAAATGTCAGTGTATGCTGAAAATGCAGCAAGCCTGTGGTTTGAGCACAGTATC
FL063	4	59944559		-	-	X	-	-	X	X	Y	-	Forward	GAGTCTCTAGGAAAAACACAGAGCCAGTTACAGAAAAAGGGAATAATATATTCTATTTTGAAACTGGTCAATTTTAGGCAATAATGGCTCATTATTTGTCATTTCTGTTTACTGATTTTCCTCCTGAAGGAAGAAAGGAGATGATTTGGACAAAAGTTGTTTACATCTGTATCTCCTTTCTTACCAAAAAAGCATCAGTCTCTTCTCCACTAAATCAT
FL064	4	79269120		X	-	-	-	X	-	-	Y	-	Forward	CCCTTCCTAAGCATCTTGAGAGAAGGATTGAAGTCTGATTCAATCCTATATTACCTTCCACAGTGCCTCATACTCAGCTGACTTGCCATAAATGTTAATTGAAGTGAACTGTTTTCTTTTGT
FL065	4	88274300		X	-	X	X	X	X	X	Y	-	Reverse	CAATAAGCATCCTCGGGCACACATATTTTCACTTTTGGATAATTATCTCCCTCAGGTAGATTCATAAAGGGGGATTACTGGGCCAAAGGGTATATAACTTGTAATTTAATTTCTCTAAACCTC
FL066	4	91602908		-	-	-	X	-	-	-	Y	-	Reverse	TTACAAACAAATCCACTTTATACTTATAAATTATAATAATTCCGCTTATATTGATTCATCATGAATTGTGCTCATACCCTATTAAAAAAAAAGAAAAAAAAAGACACTCATTAGACTTAAAATTTATTAGTGGCTTAATTAGATCCTTTTCAGATCATTTTTAAAATTTTGTGTAAAATGATAAGAAGGCACTTTTTACCAGATATAGTATATCATGGCCTGGTGAATGCTTTCCTTTTCCCCATGTCTTAATATTTTATAGATTTATTTCTCCAAAGG
FL067	4	94565490		-	-	X	X	X	-	-	Y	-	Reverse	AGACTGGGTCTCAGAGGCTGTAAATATCAGACCAGCCTGACTCAATTTAGGACAAGGGGAATCATTGAAGGGTTTAGTAAAGCCTAGCCATAATCAGAAGCATGCTTTTTGATCAGTTTGAAAAAAAAATATGCAATGAAATGAAAGGAATTGACTAGACGAGAGAGTACCACATAGGAGGCCATGCTGTATCTATAATGTCTCCAAGAAGGCAGAGATTTGTGTCTGTTTTATTCAGAGACGTATTCCAAAGTGCC
FL068	4	112628959		X	X	X	X	X	X	X	Y	-	Forward	TGGACTGTTAAAGAAATCTTAGCAGAAATATGGAAAATCAGAATATGAAATGTACAAACCCCAGCTAAGTCATAGACTATCATTTTCATTATCTGTCACCTGA
FL069	4	115132690		-	-	X	-	-	-	-	Y	-	Reverse	AATATCAATATATTCTTAGCTGCAAGTAATAGAAACAAAATCCCAGTTCAATAGGTTTAGACCATGAGGAAAATTAGTTTTGTCACCCAAAAAGATCTTA
FL070	4	133865549		-	X	X	X	X	X	X	Y	-	Forward	CTTTCCCTCATCTTTCTGTCTGCCTCTCATCCCTCCAAACTGTCCCAACCTCTGCCCATTATTCAGATCCAAAATCACTTTCACAGTTCAGGTATCTTTATAGAAATGCCACTCTACTCTGGTACCAATTTTCT
FL071	4	147225282		X	X	X	X	X	X	X	Y	-	Forward	ACTGCTTTCCTAAGACTTGTTCACTTTAGTTGTGCATTAAATTCTATACTCCAATACTGTGGCATCCTATGATTTCATAGAAAACAAAAAAAATCCACTTG
FL072	4		152331000	-	-	-	X	-	-	-	N	nt	Forward	AGTTTGAGCCGGGCCTGGAGGACCTGGGCCAAGACTTTCGAGCGGCGGCTGCCCGAGGTGCGAGGAGCCAGCCCCGCTTTCCTCACTGGGTCCCACGCAGGCGTCCCCGGGACCGCAGAGCAAACTTTCTGGACTATCTGAGGACACTTGTCCAGCGAGCCCCACTGCTCGGGGAGGAGGAGCCACGGCCGGGGACAG
FL073	4	152732804		X	X	X	-	-	-	-	Y	-	Reverse	TAATTAACATAAGTGTTAATTTCAAATGTTTTAAAATATGAAAGGACATTATTAAAAGAATGGGGGAAAATCACATGAAGTTTCAAGATAATATAAGACTTAAAGACATTTTGAATTTTTAGCTTTGGACT
FL074	4	158907271		-	-	X	X	X	X	X	Y	-	Reverse	TGGGTAACCATTCTTTCTTACCATATTTTCAAAGGAGTTTTTACTATTGCATAAATCTATAGCAGTCAATTAAATTAAAATATGGAGAAGGGTTGAATGCCTAATTACATGTTAAAATTGAAGTCTGGAAAGAGATTACATAAAGTAGTAAATAAAAGCATCACATCTGTTCAAAATAATGTTTCTAGTTTTTCCCCAGAATCACTGTGCACTTTTACTCTAAAGAAGCATAGGTTTGGCCGGGTGCGGTGGTTTATGCCTGTAATCCCAGCACTTTGGGAGGCCGAGACGGGCGGATCACGAGGTCAGGAGTTTGAGACCAGCCTGGCCCACATAGTGAAAGTCTGTCTTTACTAAAAGTAC
FL075	4		167368900	X	-	-	-	-	-	-	N	nt	Forward	ATTTTCCTTACCGCATGCCACACAAACAAGCAGACATTCAAAATAATTGTATAATAATTCCTTCATATTTCCCCTTCGTTTCACTGTTCTTCCACTTTAG
FL076	5	21207716		X	X	X	X	-	-	-	Y	-	Forward	ATCCTTTTTTGTTGAAAACTTAGATTAAAATTTCAGGTAGAGAGGATGATAACTTTTAGATAGTAGATATACCTTTCTCCACTTTGGAAATGAAAACTGA
FL077	5	21899829		-	-	-	-	X	X	-	Y	-	Forward	CCAGGAAAACTTTACTTTTCACCTCGCCAATATGGTCTTTCCACCTCTGTGATTTAGTTCTTACTCTCCTTCCCACCTGGGGGTTGTTCCCTCCTACCTTTTCTGTATTTGCTGTAAATTACCCATCCTTAACATCTAAATTTAACAATCATAAATACCATGGAGTTATCTGTGATCTTTCTAGCTAGAATTAATTTTCTTCTCTCTGATGCTTTCAGAACAGTTTCTGCTTAAAGTATTTATTGCATGCCACCTTGCATTACAAATCTTTATGTACACATTAGCTTTATTCCTGGTTTTATAGATCTCTTGAAGGCAAGGGCAGTCTGATTTACCTTGCATTCCTCATAATACTCAGAGAACCTAGTATAAGGCCATTTTAGAAAATAGATACTTGAT…
FL078	5	33797545		X	X	X	X	X	X	X	Y	-	Reverse	AGAAATTCAGTACATTCCCAACCACTCTAGACTATGTTCGCATTCCTTATAAAATATGATAAATAATACCTTACTTACTTGGGTTGTCGTAAGGATTAAT
FL079	5	89450768		X	X	X	X	X	X	X	Y	-	Forward	CTTTAGTCTTGCCAAGGTGTCATTTTAGTGACTGACATGGATCACCACTCCCTGGCAGTCAACAATGACAGCAAGCAAAGCTGCTTAACAGGGAGTTACT
FL080	5	96866406		-	-	X	-	-	-	-	Y	-	Reverse	CTAATCCTTGTTGCATATAATAGTAATGGGTAATTCCCTTAATCATATTCAATTTACTAGGCAGATGATATCTTTAATGTTTATTTTTATTAATATTGAT
FL081	5	103854274		-	-	-	-	-	X	-	Y	-	Forward	TATCTTATTTTTAAAATCTTCATTATGCATTTCTTGGACGACATTATTACTTCAAATACTCATTGGAACAAATGTGATTCCTCTTCCATGAAAAGCTTATTGAAGTTATTTGCTCATTTTTATATTGGGTCATATATATATAATATATATATACTTTTTATGAATATATAATATATATAATATATATGCAGTTTGGGTACTATTGCTATGTATCCCTTGATGAACAGAAGTTTTAAATTTAATATATAGTAAAAGTTACAAATAATATATTTTACATTATAGTCTCTGTCATGTATTCAAAATTCTTCTCTACCTCAAGGTCTAAACAATTTTCAAACATATATTCTACCAAAGTAGTCAAATTTGTTTTACTTATTTGTCATTAATCTTTCTAGATTT…
FL082	5	104854976		X	-	X	X	X	-	-	Y	-	Reverse	AAAACCTTGAAAAAATGTCAATTGAAACACTTCAGTTTGAAAAACTTTTTCATAAGAATATTAAACTGTGTGAACAGTACATCAGACCAAGAATTATGTTACTTTACAGTCATTATAACACAGCAGTATGTTTATGATACTAACCATAAACAACTAATCAACC
FL083	5	105935355		-	-	-	-	X	X	X	Y	-	Forward	GTCAATTGATTAATAAAATAATAGTAACAGAGACTTTTGACCAAGAAGAGAAGTCACTTATTAAGTAATACAATTTGCCACTAGGTGTACATTTTGTATCTAGCTAACATCTTTGAAAATTAACTGGTATATAAATATAAGTATAGATAAAAATCATTCTGCAGGATAGACTATGTGAAGTACCATTTGTGTGTATAACATTGTATACTACTCACTGAAAGACAGGTTATTATCTAATTTTAAAAATGTATTTGAGTTACTATAGAGCATTTCTCTTTCTTCAAGTGCTATAACACAAATGCTGTATTTTCTTATACAGTCTCTATAGAAACTGTATGTTA
FL084	5	108595074		X	X	X	X	X	X	-	Y	-	Forward	AGAAGGAAGAGGGATCATGCCCATGTGTGAAGGTGAAGCCACGGCCTATGAAATGTGAGTTTTTGTTAATATGACCTAAGCTGAGACTGGGCAACCTAGAGAGCTGGGGTCCCATTCTCCTGAAATCCTCGAGCCATGAGCAGTGGAGGCTTACATAAGAGCATCTGCCAGAACGTCAGCCAGCCCAGAGTAGTTCATGTTTTTGTAATTTGAGTTTTAATT
FL085	5		112355200	X	-	-	-	-	-	-	N	nt	Forward	GGTTCCTTTTAGGTTTGTGTTAGGATGTTGCACAAGTAATCATTTAATGTTAAATGCAAGTGTCCAAAGAAATGAGTCTTAAAGTTCTTTGGTCATATTT
FL086	5	132918964		-	-	X	X	X	X	-	Y	-	Forward	CCCAGCCTGAAAGAAGTGCTCATCATTGTTTCTGAGACTCTGGAGTGGGGAGGGGTCCACTAGTTCTACTGTGGTCAGTAGGCAACAGCTGGGAGACACAGGTTGGGGGAAAGGCATCTGTTGGTACAGTGTCAACCCATGGGCCATGGCCAACCCCTGTCAACACTGCTCCCTCACACCTCTTCTTCCTTCCATGCTAGGCTCTTACCCATGACTTTCTCTCAGCCTTTGGGGCTGCCCATTGGCTCATTTGTTCCAACCCACTTGAATGCCAGGATGCCTTCCACTTGGTCTTCTGCAGGTATAGATACCTCATCTGTCCTGGGCCCTGTATGTCCCTGGGCT
FL087	5	137014774		X	X	X	X	-	-	-	Y	-	Reverse	GGTAAGAATTTATTCTTGGGCTGGAAGCTGGGAAAGTACTGGATTCTCCCTCCATTCCCTTTCTGATCCCAGAAGTCTTTGGACCACAGTCCCCTGTCAAT
FL088	5	151456413		X	X	-	-	-	-	-	Y	-	Forward	AGGAGCAAGGCATGAGAAGCTCTATCTTTGCAAATAATTTGCTTTGGATAAAGCTATTTCTTTTGCAGAAGCATCACATGTCATCTGAACATTTAAAAAATATTTTTTGTGTCTCTTAGAAATTCTCGTGACATTTCCATCATATAGCCTTTAGATAG
FL089	5	155494981		-	-	-	X	-	-	-	Y	-	Reverse	GGAGCTGTTCCTATTCGGCCATCTTGGCTCCTCCCCCCCACTTTTTTTTTTTTAATTGGCAAAATTCTTTCTTTAGAAATTTTGTTGAAACAAGTAACTGACCAACAGTCTTCACTGTTCAACCTTCCTCTCTACCTGCAGTGGCCTGTGATGTCCCTAGAATTTTATATTTTTATTTTTATTTTATTTTATTTTATGTTATTTTATTTTATTTTAAGTTTTAGGGTACATGTGCACAATGTGCAGGTTAGTTACATATGTATACATGTGCCATGCTGGTGTGCTGC
FL090	5	164495144		-	-	-	-	X	-	X	Y	-	Reverse	CTGAATCATTTAAAGACATTAAGATGTCAGCTCAAGTTGGGCTGGAATTGGTACTTATTTCTCTTTTTTAAAAAGGTATTTACTAATAATTTATTGAAGTATTTATCTTATAGCCTGGTATATTTGATTGAAAAAATAGAATATTAACTCATTTACAAGTGATCATATGTTTTTATTTAATTTTTTAAATCAACTTTTATTTTAAGTCCCAGGGTACATATGCAGGCTGTGCAGGTTGCTAACACAGGTAAACGTCCACCACGGTGGTTTGCTGCACAGATTAACCCATCACCCAAGTATTAAATTCAGCACCCATTAGCTGTTCTTGATGTTCTCCCTTCCCCCAACCTCCTGACAGGCCCCAGTGTGTGTTGTTTCCTGCCAATGTGTCCATGTGTT…
FL091	6	13191015		-	-	X	X	X	X	X	Y	-	Reverse	TTCAAAATACAAGGAAACTTAATATATTCTCAGAACTTAGTTGATTGCTCATTTCAATGTTACCAAAGTATTCGCTACTACAACTTTATTCCTGGTTATAGCCATCTCTCTAGTTTTGTGGACTTTTTCACTGTTCTACAGTCACATGCTGCTGCGTAATTTCATTATGTGTCTCTGTTTTTCTCT
FL092	6	13503035		X	-	X	X	X	X	X	Y	-	Forward	CTCAGAAACATAACATTGATTAAAATAAAAATGTGATTACTTTTATATTGATGTTAAAACCAATGCAAACAATTCTGCATTTTAATGAATACATATGTGTGTGTGTGTCTGTTTAAAACAAATTGGAAGAACTCATAGGACTGTGTGCTAAAACTGTATGTAAATTAAACTTCAATACATGGCTTAAAAAATAGACTGGGAAGACAGCAGTGGTTAATTTTACATGTCAAATGTAAAAAT
FL093	6	19765106		-	X	X	-	X	-	-	Y	-	Forward	CAGTGATTCCCCTGATGGATCTAGGCAAACTACATGGAAAACCTTCTGGAAAGGGATCACCATTCTAGATGCCATTAAGAACAACCATGGCCGGGCACAGTGGCTCACCCCTGTAATCCCAGCACTTTGGGAGGCTGTGGTGGAGGATAACTTGAGCCCAGGAGTTGAGACTAAAACCAG
FL094	6	24817950		-	-	-	-	-	X	X	Y	-	Reverse	CCACCGGCCTCGGCCTCCCAAAATGCTGGGATTACAGGCATGAGCCACTGTGCCGGCTAATAAGATGTACTTTTCTAATACTGACCTAAAGGCAAACTGGTTCCCTTGGGCTAGTGCAAAACATGATTGCTTTCTGCCACTTATTGACTTTAACAAAACAAAGTCACATGTAATTACTGTTTAAGGGAGAAAAATACTAAAACTAACATACGGTGCAAAGAAGACAAGAAATACTGCTAAAAAAGTACTTTCAAACATGAAAGAAAAGCTGTTATATA
FL095	6		27062600	X	-	-	-	-	-	-	N	nt	Forward	AACAAGCTAATATCCCTAACCGAAATACAGGATTTAATGATGTAATAGAGTTCCCAAAACAAGGAATGGAAACAGAAACACACTAAAGCATATCTTTCAG
FL096	6		32457300	-	-	X	-	-	-	-	N	nt	Forward	CCATCATATATTTGGATGTGTATTTGGGTAGAAAACCTGAGTAATGGGAGCAGTGGCAGGACACAGCATTAAGATGAGAAGAAAATATTAGAAACACAGTCTTGCTAATTTGTCTGTAAATGTATGATGATATTTATTTCTAAAATGGTTATGAAAATCTACCACAAACCATAAAGATGAATTATCCATGACAGTGTGATAGACTGCAAATAAATATTGAGTTAGATTTGGATTCCATCTGGGCTGTATAATTTACTAGCTATGTTTCCAATGGTATCTTGCCTACCTTAGCCTTGGATTCCTCATAAAAATATTGATAGTATTTTTTACTGGACTGAATTATTATCAGAATTAAAGGGAAAATGTAAGCAAAGTAATTAGGTACCATGTTTGGTGATA…
FL097	6	32589549		-	X	X	X	-	-	-	Y	-	Forward	CTACTCCTTGCAGAGCAGGGTTACCCCATAGGCAGTGTGCCCAGAATAGTAGCTCAGAGGCAGTTCTGCAGTCATATTTATACTCACTTTTAATTATAT
FL098	6		52703100	-	-	-	-	X	-	-	N	nt	Forward	TATATCACCCCACTTTTCAGGAACCCTGCTAAGGGTGAAATAAGTTGCAGCTGTTGCACAGCTTTCACACTTGCAACTATAATTTTCTCTTCTGAAGTACATGGGACCCAATAGGGTAAAATTCTCAATTTAATAAAGGAATTAGAGTCCCACACTAACATTATTTTTCATGAAAACCTCTGGTTTCTGATGTGGTTTTGTGGGTTCAATATCACCATTTTCATGTACTGTCTTCTTGAC
FL099	6	63368195		X	X	X	X	X	X	X	Y	-	Forward	AGTTCCACCTATTGGTTTACATGTGCCTAAGGTTGTTTCATTACAACATAGTTGAGTAATTGTACCTGAGACCACATGGCTCACAAAGCCTAAATATTCACTATTTGATCCTTTACAAG
FL100	6	70720219		-	X	X	X	X	X	-	Y	-	Forward	TGATAAAATGACTTTTATCCAGAATATATAAATAGCTCTAAACAAACAATCCAATTTTTAAAATGAGTATGATTGTAATAGCACTCCACACGAAAGATATATGAATTGCAAATAAACTCATGAAAAGTT
FL101	6		72799500	-	-	-	-	-	X	X	N	nt	Forward	TTTAGGTTCCATCAGTCAAATGGGCTTGCATGAGATTTGAATTGAAACTGATTTAGATGCAGAGCCACGACAACACACTGGGCATCATTTTCCCGGGATCTCCTGCTGTGGCTCTTGTGGTGGCTTCTAGATCAGAATACCTTAGCTGAGGTGGTAGGACACTAACACTAGCCATTTGGACAGTAGGTTTCTGATTTCTGCGGCTTCCTGATTGAGGAATTTGGTATTTTTGTTTTGTTTTGTTTTTTGTATTAGACAGGGTCTCACCCTGTCAACCAGGCTGGAGTGCAGTGGCATGATCATGGCTCACTGTAGCCTTGACCTCCGAGGCTTAAACAATCCTACCATGTCAGCCTCCTGAGTAGCTGGGTCTACAGACATGCACCACCATGCCTGGCT…
FL102	6	77980621		-	-	X	-	-	-	-	Y	-	Forward	TAATTGGGTAATAGAGGTTAGAATTATAGATGCTTAGGAGATAGAAAATGCAAAGTTACAAAAACTTAACTAAATGATACATTCACTTTTCTCTGACAAAAGACAAATTTCACAGGAAAAACAATATCATAGGTAGAATCATCCTCTGTGAGTCATTGAGTGTGAAGGATAAAGGAGAAAAATTAAAGATAAACAGATTTCAGAGTGTGTGTGAATGACTAATAGATTTTAATGCCTTTAATCAATATATCATAGGAGAGGGAAATTAATTAATTCAGCCTGATGCACTCAGTAGTTCAGAAGCCAATAAAAAATCT
FL103	6	90952996		-	-	X	X	-	-	-	Y	-	Reverse	TAAGAAGGTGACTATGATCTTTGTGATGCCAATAACTCCATTTTACTTTTAAGCAAATTTGTTTTAGTATCATTTTCAATGAAACCTCAACAAACTGTAGTCCAGACTTTGGAGAAAATGCTTAATAATCATGACAGTGAAGACCACTTGGGACTGTTAGGCTGGTTTTTTTGCCTTTAGATCACAAAAGTTTTGTCCTGGTGGCAGAAGGAAACATCAGTTTTCCATTGGAACATTCTCTGACTAGCATTATGGTCTTTACATAACGTTCATTCCTTATTTCCACACCCTCCCTAATATTACAGAGTAATTACTGAATCT
FL104	6		117395500	-	-	-	X	-	-	-	N	nt	Forward	TTTCTGTTGACCCCTCTCAAGGCTGTTTCTGCTTCCCCATACTTCAGATGACATGCAATATTACCTTGTTGTGAAGCAAACTCTGGCCTCAGTTCAATGTGGTCTTTTAAATCAGGACTCACCATCATCCTACTAACTACAATTTTTGTTAAGTCTTTAAAAATTCTCAAGGGAAAGAACATGGCTGGCATTGGCTAACCAGGGTCAGATTAAGACACTTAGAGATATCAAAGCACTAAAAAGATTGTGTTCCACATATACTGTAAAATCAAAATTTTACAATAATTCTAAGCAATTAAATAAGTGTAAGAAAGTCCACTTTAGTCTGATTTTTTTCCCCTAATGACTACTTTGATTTTTTTAAACATCCTAGTAATAAATATTATCAAAGGAAATTTG…
FL105	6	129319515		-	-	X	X	X	X	-	Y	-	Forward	GACTCTGTCTCAAAAGAAAAAAAAAGTTTATACCTGTAATGAGATGAGAAGTTCAGATTTTCCAGTGTGTGTTGTATAAATGAAGGACCCAATTTTCTCAGACAGAAGATAAAAGGAGTTGAGGTTCGTAACGAGGTGATTTTAAGGATGGATCATAGAATCATCAAGCCAGGAAGG
FL106	6	133347885		-	-	X	X	X	-	X	Y	-	Reverse	TAGAAAGCATAGTTATTTTATAGTCTGTGTCTTTTATCTTCATTTTGTGCAAATTTCTGTTTCTTATTATTTCTGCTATTTTCCTTAAATGTGTTGTTTT
FL107	6	142450103		-	-	X	X	X	X	X	N	Yes	Reverse	GCAAACTATTAAATTAGACCAGATGTGAATGTAATAATATATAACATTTATGCATTAATTTGCATGTGTTAATCATCATGCATAATGCTTTAACTCATTTTTATTTATTTTGATCCTATTTTGGGTTCTGAACAAAATTTACCCTGTTTCTTGTTTACACCACAAGGTCTTAAATGTTTTTAATCTCAGAAAGAAGTTTTAGGACACCAAGAATGTCTACCAAAAGATTATACATTACTCCCAGGGTTTAGAATAGTACTGGCATATAGTAGTGATTAATAAATGTTAGCAACTTTTTGTACTAATAGTAGTAGTAGTAAATCTGAGCTCGCCTTCCCTCCTTTATCTGAAACTAAAAACTTCAAGCAAATTTGAGCAAACACCCTTGTATTGGTGCCT…
FL108	6	148163569		X	X	-	X	X	X	X	Y	-	Forward	ATGGTTAAAAAAACAGGGAGAAAAAATTAACGACTGTTTTCAAACACCTTTGGCTTGGGTGACTCAGTTATTTTCTCAGTGGTCTGGTTAAAGTTGTTGG
FL109	6	157968609		-	-	X	-	-	-	-	Y	-	Forward	CACTTTACTAAGAGTAAAGCTTATCTTTTGTTATTTCCTAAATTAATCCTTGAAAGAGTCTCTCGAGGAAATTTCTAGAAAGCACAGCACAGCAACTTCCTGACCCTAGGAAAGCCTGGATTTGTCAGGGACACAGTTCCACCCCATCCTAGACAGAGCATCCCCTGGGAAGACTTCCACAACCACAGGAAGTTTTGACCCA
FL110	6	157968715		X	X	X	X	X	X	X	Y	-	Reverse	CTAAAATTCTTTTTATTGGAGTCATTTCTTCTCTGCATAAAATTTATAACTAAGATTTTTCACCAATCAGTATTATGAAAGCTGCCATTATGAATTTTTTATAGAACTATT
FL111	7	8019011		X	-	X	X	-	-	-	Y	-	Forward	TCAGGGAATTGCATTTGCTCACTTTTTATCTTTTTAGGTAACAAATAGTGGGTCAAATTCTTAGCAGATTTTAAATGAGTTATCCTTGTTCAGAAATATGCTATTGT
FL112	7		8886800	-	-	-	-	X	-	X	N	nt	Forward	TTTAAAAATCCATTTAATATCAGTAAGATCTATAGGAATATTACAACTTACTTTTCTCACATTGATAGTTGGTGTTTCTCTTTTTTTCCACTTGGTTAGTCTTGCCAGTGGTTTATCAATGTTATTTTTTTTCAAAAACCAACTTTCAGCTTTTTAATTTTCTGTTTTCTATTTCATTAATTTATTTTCTTATTTCCTTCCTTCCTTCCATTTAATTTGCTCTGGTTCTTCTCATTTTTTAAGTTAGAAATGTAGGAAAGTTCAAATACTTCATGGTATAAATTTTTGTCCACATGAGGCTATAGTTTCATTATCTAAATTTTTATATATTGTGTTTTTATTATCATTCAGTTTGAAAATTTTTTAAATTTCTCTTGTGATTTTTTCTTTGAAACAAAA…
FL113	7	30478848		-	-	X	X	X	X	X	Y	-	Forward	AATGGCATCACATTTTTAATAAAGTGGAAAGCTACTCAAGGCATGAGATTAAGTGAAAAAGGAAGGATACATATAGTCTCACCCCTACTATAGTATAGAT
FL114	7		41310700	-	-	X	-	-	-	-	N	nt	Forward	CATTCTCAAGGTGGACTAGACTCGGGATCCCATTCCATGTTTGAGGCTTTGACCGAATATCCAATAACCTGCAGGTGCCACAGAGAGGGCTAATTTGTGA
FL115	7	42529865		-	-	X	X	-	-	-	Y	-	Reverse	GATCTTATTGAACTTGCTTGTAATAACTTTTGCGCATTCATTGGACAAGCTATTACCAGACCCACACAATATTCTTAAGAAATGCATGGTTTAGTCTGAGTAAATAGGCAGGTGAGATATATTTATAGAGCTTAAAAATAATGAGCTCTTCGGTCAATATGTCACCCTTCACAGATAAGTAGCTGATCTTGAGATATATATATATATATATTCTGAAAGTTCATAGGGAATCACTGAATTCACACAAATAAGTAGATTGGTTTTCAAAATACTTGTGGTGAAAATGAATTTATTCATCCCTTAAATATACCTAATAAATAGCTGCAAATGGGAGAATTGCTTACCTTGAGTTTTTAAACAATTTAATTCTGTATTTATTATAGGATAATGCTCTTGGTA…
FL116	7	53652501		-	-	X	X	-	-	-	Y	-	Reverse	TTATTTGTTTTTTTAAAAAATGATATTTGTTACCTGCCCTTTTCTTATCATATCCACTCATAGGCCTGAAGTCAGGATTTTAAGTCCTCTCTATCTGAGCCAAAAAATTACCTAGCAAAAAGATGTGAGGATGAGTGGAGAAGGGGATTGGGCAGAGAAGCCACGTGACGACAGTGGGCAGTGGGTGTGGAGTTAGATGTCAGAGCAAAGCTTCACTCTCCCCTGATGAGTGTGGCCCCAATGGAGGCTCAGGTACTTAACAGTGACAATTTCATTAGTGTGTTTTCCTTCAGATGACTCTAGTTATCAGCTGAAAAGATGATTGTCTGCAATATTTCTACGACCCTCCAAAACAGGCATCTGCTTCTGCCCTCTGAGCTCTCACTGTCCCTGCAGGCT…
FL117	7	56652479		-	-	X	X	X	X	-	Y	-	Forward	ACTGATACAGGAGTTAAAAAGAAATTTTAATTTTAATCAAAAGCAACCCCCAAATTATTTCTTTTCTAACGTAGAGCAGCCTGTAAAATTGAGCTGCACACATACATAAGCAAGATGGAAGCTTGTACAAATAAATGCCGG
FL118	7		61778400	X	X	-	-	-	-	-	N	nt	Reverse	ACATGCATTCTTGAATTCAGGGTCTAATATAATTGGTACATCTGTCTATTTCCAAAAAAAAAACAACAATATTTTAAAATTAATTTATCCAACTCACAGATAGGATTCTGTTATACAGTCAATATCCAATTAAATTTCTCTCTATGTTTGTTTCTTTCATTAAAAAATTGTTCTTCTAACTGCAAATTTTCATCAGGGATCATGGCCCTTCTAACTGAAGAATAATCTTTAGTATTTCTTTTCCTGTGGGTCTGCT
FL119	7		70188700	-	-	X	-	-	-	-	N	nt	Forward	CTTTTTCGGTTTTGTTTGTTTGTTTGTTTTCCTCTATACAACCCCTTGCAATTGCTTTGGTTTAGAACACCTTTGGATTCTAAGTTTCATGGTTGTTCTGGGAGACACCACATTCACCCTCTCAACCCAAGACCTTGAAGATGGGAGGTTTTTCGGACCTCATCATAGACCTCCAAGGGCACTTGGAAGCTCAGAGAGGCCAAACTGCCCCAGGACCAGTGGGCTGGCAAATGGCACACCTGGATTTGGCAGAAAGCCCCTAGAGCCTGCACTCTTAGCCACTCTGTTAAAGGAGCTCTTCTTTTTGAGTCAGACAGACAGCAGGAAGCGCCCGCTGTACAGATTGTCAAGTGCATAGTGCTTGGAGGCATTTGAAGGAAGTAAAAGGCTCTATTTTTT…
FL120	7	107829248		X	X	X	X	X	X	X	Y	-	Forward	ATATAGGAAAAAAGAGTCTCCAAGCCATCTAACCAGCTAACTCTGGCTAATGTACCCAATGAGCTAGAAGACTGGGCCTGGATGAATTTGTGTTCTGATC
FL121	7	113422207		X	-	-	X	-	-	-	Y	-	Reverse	AATAAATGAATAAGGTCCTCAAAAAAATTCCTGGTATTTAATAAACTTTCAATATCAGACATTATTATTATTACTACCAGTAGGGGTACTATTACTATTACTATTAAATTGCCCTCAGTATGCCAGGTTCTGACT
FL122	7	141626512		-	-	X	X	X	-	-	Y	-	Reverse	CTAGATCCTTGAGGAATCGCCACACTGAGCCTTTTAAGGATGTCTGCTCTTTCCAGAAGCACATTGGAAAACCATCGCAGGGAGCTGAAGAAGAGTGACAGAATCTGTTTAATGTTTTAACAAGATCATCCTGGTTGCTGGATGAACAATACACGAAAGGACAATAAAGGGAGAAGG
FL123	8	72399225		X	X	X	X	X	X	X	Y	-	Reverse	TCTCTCTTAAATTTCTAGCAAGGGTTTCATGGACCTAAATGGTTTAATCAAGATCACATACCTAATAAGCAGTTTGTCAATGATAACCACATTTTCCCAATCTCTTCTGTTCAAAAACAAAGAGGAGTACCAGGAAACAATCTCAGAAATTCAAATGTATTATTTGGACAATGAGACTAAGTATTTGAAGTGGGTACTAACCCAGAAAAGCAT
FL124	8	84573946		-	-	-	-	X	X	X	Y	-	Forward	GTGATGTGTATCAATAGATAACTGACTTGAATGAAAAATGATTTAGTCCAGAATATTGGCAATGATAATTAGTCTAATGTATGAATTCATTTAACTTTGCCTCAGGGCTAGCCTAAATCTGTTACTCAAAATCATAGTGTATAAACTAAGGGTTAACTTGTGTTTCTCTTATAAAAAGCCCTTAATGTAACATAGAGAAAGAGGGGATTATACTTAACAGGAGGGAATCTGTATCTCTCCCAGTATGAGCATTTTATTTG
FL125	8	126595121		-	-	-	-	X	-	-	Y	-	Forward	AAGAACTCTAGCTCTAGAGTCAGACAGTTCTGGGTTCAAATTCTGGCTCTGATATTTGTGACCTTGGGCAAGTTATCAACTTCCCTAAGGTTTAGTTTCTCTATTTCTAAAGTGAATTAGTTCTAAAGTACCTCTGGAACTAATAACAGTATTTCCAATGTCTGCCTATATTGAGGATTGAATGAGTAGTGCTTATGAAGCATGACTTACTCACCACTTCTCACCCCCTGCACTGCTACCACTCTGGTTGAAGCCCCTGTCATTATCGGCCTGGATCTGGGCTATTTTTTGGGGTCTGCTTTCACCCTAGAAATACCATCTGAGTGGAGCTTCTTGTGTAATTGATTTATTACGTAAGGGATGTAGGAGAACCCTGTATGGAAGTGTGGGAGGCTGGAG…
FL126	8	129471266		-	-	X	-	-	X	X	Y	-	Reverse	TAGTGGGGGAGCAGGGCTGTGAGGAGGGCCAGGCAGAACAGCAGCGAGTTTCTTAGGACAGCAAGCTTACAGTCTGATGAGCAGGACAGGAGGGTTTACATGCAAGGTATGGGGTCCCACCTAAATGCCGCCACTGTGTGATGTGGGGAGGTACAAAGCTTCAAAGGGCTCAGCTCTTGTCTTAAAAGAAGTGATAATCT
FL127	8	131041219		-	-	X	-	-	-	-	Y	-	Reverse	TTTAGGACTAAAGCCCTCCAGTGCAGACCCTCAATCCTACGTTCTTTCTAACATGTGTATTATGAAATTAATTACATTTAATGCTTCTATCAACACTTTTGAGTTTTATTGCTATTCTCATTTTACAGATGAGAAAACTAAGTTTTCCCAGAACATGATCCCAGAGCCACTTACATCAGAACCCCCTGGAGTACCTGTTTAAAATACAGATTTCCAGCCAGGCATGGTGGCTCATGCCTGAAATTCCAGCACTTCGGGGAGGCCTAGGCGGGCAGATCACTTGAGGTCAGAAAGACTTCC
FL128	8	135089015		-	-	X	-	-	-	-	Y	-	Reverse	GTGAGCTCAGCTTCTGAGATCCTTTGTCACCAAGAATCCTCAGTGGTCTGGACTGCAAACACGGACCTCCACAGGGGTTGACATTTGTCTCTGCCAGGAACCCAAAGGTATTATCAGCCCCAGATGACTTTACTTAATTTCTCAGCTTCTCTCCTCCAGGCTCTAAAAGTAGGGTGAGGAT
FL129	9	5491404		-	-	X	X	X	X	X	Y	-	Forward	GGTACCTATTAAAATTGCATTGATATGCAATTTTAATAAGTACCATTATATCAGAATGTGTCCAGGGATCTACAGAAAATTATGTTCACAAAAATACTGACAGCAATTATCTCTGTGGTTGAGTATTTGGGTAATATTTACTGTTATTTTTTACTTTTTTTTGGTATTTAAAAAACA
FL130	9		6290600	-	-	X	-	-	-	-	N	nt	Reverse	ACTTCTCTGTGAGAACAGGCATCACACCAGTCACGTTCACCATTTTAGCCCTAGCTCCAGCAGAATGTAAGAATATGGTAGGTACTCAAAAATTATCTGTTGAATGAACACAGTAATAAGTGAACAAAATAAATCTATCCTCACTCCAGCTGATGACTGTATAGCAACAATTCCTCAAACCATTCTTTTCTGGAAGGGTCTGATTTAAGTCT
FL131	9	7741395		X	X	-	-	-	-	-	Y	-	Forward	AGTAGTCAGCCTTCCATATCCATGGTTTCCACATCCATGGATTCAACCACCTGAGGATCCAAAATATTCAGAAAAAAAATTCCACAGAATCTCACAATG
FL132	9	74904914		X	X	X	X	-	-	-	Y	-	Reverse	ATGCAAGAGGTGGGTTCCCATGATGCTGGGCAGCTCTGCCCTGTGGCTCTGCAGGGTACAGCCTCCCTCTTAACTGCTTTCATGGGCTGGTGTTGAGTG
FL133	9		77278400	-	-	X	X	-	-	-	N	nt	Forward	TGGTTCTAGAAAATCCTCCTTCCGATATGCAGCTCGTTTCTACCACCCACATTGTCAGCCAACTCCCAAAGGAAACTCTCAGTAATAAAAATGCCCTGATACTCATTCAGTTCCCCTTTGAAGTCAAATACAATTTTGCTTATTGAAAGTGGAGCTATTAATTGCGGAGGTTGAAATACCCAGCTTGACAGGCAGTGCAAGTAATTAGCGTGTCAAGGTGGCTGAATTGCTGAGCCGGCGCTAAAACGTACTCCTTGCCTTCTGTGAAAGGAAAAAAAAAAAATGCAGGCTAGCTGAGTTCTGCCTCTGTGGTCATTTCCAATCATTTTAATGAGGATAGCCTGCAGCCAGTATACACCAGGAGAAACTCCACGGTACTCTAATCTTTCCCTACCCTTC…
FL134	9	85670507		X	X	X	X	X	X	X	Y	-	Reverse	GACAATGCACACAGTGTTATGAGATGCCTCACGAACACAAATGCAGGTTTTGAAATTGTGTAGCCAAATCTGTAATACAAAAGTCATCCAAATCTGTAATGCAGGTGATTTGGAATGAGCTCACATCAATTTATTTTACATTATTGCCAAAATGAAAATAAGAATATTTGGTCTCCTAAAACTCCCA
FL135	9	103870458		-	-	X	X	X	X	X	Y	-	Reverse	GGTCACCTTAAGACAGCAAAATGGATTTCTGTTTAGAGAAAATAAAAACCAATAGCATTGTAATTCAGTTCCTTTTATCCTTATTCTTCCTTTGTTTCTTTATTTCTGGTAAATCCCACTTCATGCCATAAATTAACTCCAAACAATTAAGCTACATCTTTTGTCTGCTTTGGAAGTTTCAGAATTCTTTTCATTTCCAAGAGCTATTTTTTATAAAATGTGTTTTTATGTTAATATGCAATGGGTTTATTAGTGTTATTCCTGAATTAATAAATAT
FL136	9	111564957		-	-	-	-	X	X	X	Y	-	Forward	CCCCTAATTATTCCTGGGCTATTGGGCCAACAATGAGAGACATTTAGGCTACAGTTTAAATGATAACAGGCCTTGTTCAAAACTCAACTGCAGTTGTAAAGCTAATGGGGGGCCATCAGGGTGGGGGGAGGAGAGGAGCCTGAATCGTGGTGCATCCTGTGAAAAAGCAAAGGAGGTTGTAAGACATGCAACTTCCCCAATTACTCCTGCAAATAACACCACTATTGTAGATTGGCCTTTTGGGATATCTTTCCAGTTTTTTTTGTTGTTGTTGTTTGTTTTTCATGTCTGACACCCATATAGCTCCACCTGGACCCATGGCTCCATCCAGACCAACAACTCCACTTTTGTGGCCCCACCCAGAAGCAATTCGGATCCCAAGAGGACAGCTTCAACCCT…
FL137	10	5287299		-	-	X	-	X	-	-	Y	-	Forward	GGTGCTGATGGCAGCAAGCTTTTCAGTATTAAAGGGAGCTGTGTTCTCTGAAGTTGGAGTGTCTTCAACTGTGGCTTATCCCCCCTTCAGCAAGCACAGGTCCCATGGCATAGATTCTGAGGAAGACCTTGGTGAAGAATGCGCACTCCTAGCTCAGACCAAACTCTGCAACCTTAGCAAAGCTGGATATTTGATCTGTTGCATTCTTCTGATCATGTGTTACAACCTACAAATGGTAGAGCCATTGGCACTCAAACACCTGATGTTTTTCCCTGGTGTAATCCATGCCCCAGAGACAGGAAATTCTCCCTTGGTCTTCCAGGCCACAGTTTGGGAA
FL138	10	6417629		-	-	X	-	-	-	-	Y	-	Reverse	TCACAGGCCAACCCAGATTTAAGGGGATGGGAGACAGACCCTATCTCTGAGTGGAAGAAGTGGTAACACTGCATGGCCGTTTTTAACCAGCCACAGTTCTTGATGACAATTTCCTAATGGAAAAGATCTTTCTTCTACAGGACTCTAGAATAGCGTTTCTCAGGTGTTAATGTGCAAAGAATCATCCCGTGATCCTGTTAAAATGTAGGTTCTGATTCAGTAGGTCTGGGGTGAGGCTTGAGAACCTGCGTTTCTAACAAGCTCCCAGGGATGCAGCAGGCACCTGCAGAGCTGTTAAAACAGATTCCTCCCACTCCTTTCCTCTGCTCTAGAAAAATCCTCCAAATCCTGAAAACATCTGGAGAGAAGCAGAAGGAGATGGTAGAAGCTGAGGCCCCAC
FL139	10	14310827		X	X	-	-	-	-	-	N	Yes	Reverse	GCTAGGCTAATTTTTCCAGAGTTTCTACGTATTTTGTGCTTCTAAACACTCCAAATCAAATGGAAGTTGGGTTAGGAAAATCTCCCCATATTTAAAGCAACAATTGGGTAATGATTACCCACTAAGCGTATGCCGTTAGGATGAAAGCCAGTGACAAAACTTTCTGAGGTTTGGGGAAAATAATTAGGGGCAGAAATGGGAAACCTCAGATATATTTCTACTTCTAGTTGATTACAAACAGAGCCATGAAGTCCCATGATAATAGCTCT
FL140	10		19065500	-	-	-	X	-	-	-	N	nt	Reverse	ACCATATCATTAAAATTTTTTGAACATTTAATTTTTAATAGCTGCAAAATAATCAGGATATAATGTGTTATAATTTATTTAATTACTTCTTTATTTGGACATTTGGTTCAATTTCCACTTCATCTTTGTTACAAATAATGGGTAATGACCATCTAGATATATACATTTTTGTCATCTTCACCTCATTGTTTCCTCTGAGTTGATTTCTAGAATTGGAACTACTGGGTTATTTATTCATTTAATCATTCTGTTACGGTAGGTAGCTAGTCAGGCATGAGCAGGGCAGGAGAGGCCCCCCACCCCCACCAGGAATGTCAGGTGACCATCAGGCGGTGGTCAGACTGTTGTTACACTAGTTCTCTAAAATAATTGGTCACAGCTGGTGTCAGGGAAAGGCAG…
FL141	10	25707686		X	X	X	X	X	X	X	Y	-	Reverse	TAAAAAACATGGACACACTGTAGTTGGTATTTTCTCCTCTATTGCTATAATCTTTCTTTTAAAAAAATTAGAAGTTGACAAGAGATTTAATAACAATGCT
FL142	10		68949400	-	-	X	-	-	-	-	N	nt	Forward	AATTGCTTGAGCCCAAGAAGTCGAGGTTGTGGTGAGCTGTGAGCATGCTGCTACACTCCAGCCTGGGTGACAGAGCGAGACCCTGTCAAACAAACAAACAAACAACAACAACAACAAAAAAAAAAACAGAAAATTCTGTCATTTGCAGCAAGATGGATAAGCCTAGAAGACATTATGTTATGTGAAATAAGCCATGCACAGAAATACAAATACCACATGATCTCACTTGTATGTAAAATCCAAAAGAATCTAACTCGGACACAGAGTGGAGTGGTGGTTACCAGGGGCTAGGGGGCAGGGACAGGATTCAGGAGATGCTGGTCAAAAGATTCAAAATTTTACTTTGACAGGAGGAATAAATACAAGAAATCTATTGCATAACTTGGTAACTATAGTTAA…
FL143	10	91717633		-	-	X	X	-	-	-	Y	-	Reverse	CTCTGTTTTCTTTAGGTGGGATAATTTTCCCATTTAGATTAGAGTCAAATGTTATTGGTTTAGGAGGCTTTCTGTCTTAAGGTAACTTTGCACATCTGTGTTTCAGTTCCCTTAGAGCTTAACTCTCAGAGGAAATCTTATGTCCCAATTCCATACTGGTCCTTGGTTCCCCTTATTTCACCGTTCTCCAGAGGTTTCTTATTATTGCCCAACATTAATCCTGCTGTAATAACTTACGGTATGGATCTAGCGAAAAGAGAATGCTGAGGCATGGGTGTCAGTTGGTGTTCAATCTGATTATTTCTCCCAGGTGTGTAGTTCCAGGAAAACTGCCTCAAACTTTTTAGCCCCTAGAGCCCTCTCAGTCAGTCTGGAACACAGAAATACCTTCAGCTGACC…
FL144	10		110208600	-	-	-	X	-	-	-	N	nt	Reverse	CTCCATTACTCTTCATCCTTCACCGGTATTTTTGTTTATTACCACTCAAAATGCTCAATCAGTCCCCAACTGAGAAAAATCCCTACCTTGAGGAGTACAC
FL145	10	111578216		X	-	-	-	-	-	-	Y	-	Reverse	CAACTGTCAGAAGCAATGCCTGAGAGATGTCCTTGAGATGTTCCTTCAAATGGGTCATAAGTCCTTGTGGCTATGAAGGTTGGGAGGATGCAGCTCTGGCCTTCTTGTCTCAGAAATGAAGATGACATTATGATTTAAAGGACTAAGTAATTTCCTTGTCAGCAGAACCAGTGTTTTC
FL146	10	124455218		X	X	X	X	-	-	-	Y	-	Forward	CACATAATAATATATGCTTTTAAGATGATTCTAGACATGCTTTGATGTACCTACACACTAAAATACCAAAAATAACTTTCTTTAAATCAACAAAGTAATA
FL147	10	130625053		-	-	-	-	X	X	X	Y	-	Forward	AAATCCTCAGATAACATGCCGTGATAAATTATTTTGATAAATTTGAATCAACATGGGGACACATCCTTATGTTTGAGGGTGGTTCCCTAGAACTAAGGATCTCGTGATTCTAGTAACAGCAACAAGGCATCAGATTCATGGACTCCTTGAAGGAGCTTGGAGAAGAAGAGCAAATGAGGGCACTTTGAACAGTTTAAATGCTCTGTCCTCGACTTCCATGGGAAATATATTTGTGTCAATAAAATGTTCATCTTATCTTGTCACAGTATTTTTAATAGTGAATCAAAGCCAGAGGGTCTTTGATGA
FL148	11		36558500	-	-	-	-	X	-	X	N	nt	Reverse	CTTGTGATCCACCTGCCTCGGCCTCCCAAAGTGCTGGGATTACAGGAGTGAGCCACCGTGCCCGGCCAATATATTCACTTTAAATACAAAACAAACAACAACAATAAAACAATTCAGAGGCAGAAATCATTTTCCTAACTTTAGTAGAAATAAAAAATCTTTATACCTGTTGAGCCTCAGTTATGTAAGATGAGTAAGTTCTAGAGATCTGTTGTACAACCTAGTATCTATAGTTAACAATATGGTATTGTGCACTTTAAAATATGTTTAAATAAATATGTTTAGGCCTCGTGTTAAGTGTTCTTCACACAAAAGCAAAACAAAACAAAATGTAAAAGAACATAAGAAAATTTTCGGAGGTGATAAACATATTTAGGGTCTTGATTGTGGTGATGGTAT…
FL149	11	48367510		-	-	X	X	X	X	X	Y	-	Forward	CCTCCTAATAAAAATTGATGGACACAGGATAAGATAATTGAATGTCCCAAGTTTAATCGATCAAGAAATAGAATAAATCTCTATAAAATATCACCAGATATTCTTGCCTAAATGTTTGTGTCACAAGACTTATTTATCATCAGTTGTCATTATTTGCTTCCAGAGCTTCTTAATGACATTTTTCACTTCTTTATTTTTGAGGGTGTAGATTAAAGGGTTCAACATAGGTGTAAATAGGGTGCAAAACACAGTCACAGCTTTGTCAGTGGGGAAGGAGGTTAGGTCTTAGATACAGGTATGAAAAAGGGACAAAGAATAAGATGACAATGAAGATATGAGAGGCA
FL150	11		49107300	-	-	X	-	-	-	-	N	nt	Reverse	CACTCAGAGTTAAAGATTGTATTATTTGGCTTAAAAACCACAAATACTGACAAATATAAACTAAACTTATGAGTTTGCTATTTTAGTAAAATATCATTGG
FL151	11		88585900	-	-	X	-	-	-	-	N	nt	Forward	AGAAACAGTTTTAACACATGTGTGACATAAAAATTTTACAGAATATAATTTTGATTTAACAAAAGAAATCCTTTGTAAGCTGGGAGACAAAGAGAATAT
FL152	11	92869786		-	-	-	X	-	-	-	Y	-	Forward	ATATCCAAAATCTACAAAGAACTTAAACAAATTTACAGGAAAAAAACAACCGCATTAAAAAGTGGGCAAAGGATATGAACAGACACTTCTCAAAAGAAGACATTCATGCAGCCAACAAACATGGAAAAGAGCTCATCATCACTGATCATTAGAAAAATGCAAATCAAAACCACAATGAGATACCATCTTATGCCAGTCAGAATGGCAATTATTAAAAAGTCAAGAAATAAAAGATACTGGTGAGGTTGCAGAGAAGTAGGAATGCTTTTACACTGTCGGTGGGAATGTAAATTAGGTCAACTATTGTGGAAGACAGTGTGCAATTCCTCAAAGATCTAGAACCAGAAATACGATTTGACCCAGCAATCCCATTACTGGGTAAATACCCAAAAGAATATA…
FL153	11	95169369		-	-	X	X	-	X	-	Y	-	Forward	CTCCTGGTATATCATTAATTCCTTGCAGTGTGAAACTGGAAACAGGGAGATCCAAGGAGGTAAGAAGAGTGAGGGGGGAAAAGTGCTTAGAATACAGTGGTGTGCTGTAAACATTTAACAACTGGCTGGGGAGTGGGGAGGAAGACTGATTTGTAGTGTTTGCCAATTTCTGTAGTGTAAGTATGTGCACCATGGCTGATTTCAAGCTACCAACAGCCTAAGAGCTGGCTTGTAAATTTCCTGAGAATTTAACAATCAGCTCTCAGAAGCCTTTG
FL154	11	110377870		-	-	X	X	X	X	X	Y	-	Forward	GCAGGGAAACAGCAGCCCAGCCAGACAGGGGGTGGGGCACCTCTGAACAAAGGTTTGGGCCAATCAAGAATCGGAGCTCCTAACAACAATAACTAAGATG
FL155	11		123885100	X	X	-	-	-	X	-	N	nt	Reverse	CTCAGTTGGAAATGCATGTACGTATATATACATATATAACCTTATTTAATGCTGATAATTTATCAGCGAGGTGGGTGATGTTAGTGATGTCAAATATAATAACATATGAGGAAACTAGTGGATAATTTATGTGTATTGTGTTTCATTCCTAGTAACAATTAAATTCTTGCTCTTTTA
FL156	12		9632700	-	X	X	-	-	-	-	N	nt	Forward	AGATCTTCTTCCTGCTTAATGTAGAAAAGAATATTACAGGTGCGTGAACACCACCCACATAACTGACTTTTTAGGGACAGAGATCAGGCTATTTGACTGT
FL157	12	24868714		X	X	-	-	-	-	-	Y	-	Reverse	CTGTGGTAAGCCTCCTCATTCCCTTTACCACCAAGGCTGCAGCAACTACTTCAACACCATTTTCTTCCATTTCCAATGACTACTGTTAACGAGTTTGCAACTCAACATATCATTCCAACACCCCCCTCCCAAAAAAATCTTATTCATGATTTTGACACATAAGAAGGCAATTGATACTGTGAAATGTCAGAGCAAATTGGCACATTTTGTTCACCACAACTTAATGATTTCT
FL158	12		28226200	-	-	-	-	X	-	-	N	nt	Reverse	TGAACCATTCCACAATATTTTATACTTCAGGCATCATATTGTACATGATAAAGACATACATTTTAATATGTCTATTTTTAAAAACAATTTTAAAATTAAATTATTAGGATAATTATCTTTATTTTTAATCTCAATTTAGTAAGTAAATATTTCTTTATGCTTTGACCCTCCTCTGGATGGCATTCTATGGATCAGACTTTTCTTGAGACAATAGAATGCTAAATAACAGTGATCATAAGTAAAACAAACCTTTACACTACTTTGTGTACAGAGGCTCAGTAAACTTAATAATTTACAGAGGCAGTATATCATGCTGTTTAGGAGAGAGAAGGACCTGAATCCAATTTAG
FL159	12	31353750		X	X	X	X	X	X	X	Y	-	Reverse	CCCTTCAACAATTTTCTATCATAAAATCAAATGTTTTGGCTCTTGCCCTTGTTACCATTTATGACTGTACTTAACATCATCTCATACTGAGGACT
FL160	12	33325793		-	-	X	X	X	X	X	Y	-	Reverse	CTTGCTTTTCATACTTAGAAAACTAGAAAATGAACACTGAAATTCTGTTCAAGGAAGATGCACAGTTCCAAACATTTTTGGTCAAGAAACACCAGCTAATAGTCATAGAAGATAACATCTGCCTTATGTTTATTTTTCCAGTCTCACAAGAGTTCATCTAATTGGTGGAACCTAATTTGCATCAAGAACCCTTGCTTCAAGGGAGTCTAGTAGATTGTGGTTGCAGCTTCTAACCTTTTTAATTATAAGTATAGAATGGGGATTGAGTGAGAGAATCCTCAGTATTTAGTACCTTAAGCAAAAGTGAAAGTCTTAGGAGGGGCTGAACAAGTGAGTCTTAGAGTGCAGCTTGTCACAAGTTGAACTTGAACTATCTAGGTGCACATATGGGGCACCAAG…
FL161	12	71020027		-	-	-	X	-	-	-	Y	-	Forward	ATTGTTTCCCTACTATAACACAATTTCTCCCAGAACACAATTCAAGGTAAGGTCGACCATTCTTGGTCAATCTAAAAAGTTTTAGCATTTAAGTTGCATAAAGCTCTTTTTATAGGGTACTATCACCTTACAAAGTGATTTGTAATGACTGCATAATATCAAGACTATCTTTCAAATTCATTTTTAAAAGAGCAATGTGTATTTTATCTTATAAATTCATCTATGGCTCAGAAATAATAACAGAAATAAAAATTTTTATAAAGATAATATATTGTGTAAGTTTCCCTTCTTTAAATGATACAAATAACTTTTAAGCATGTTGAAAACAAAATAACTTGAATGAAACTCATTTTTGGAATAGAAGATTTTAACTATACTGGTACTTTCTATTCTGTAGGA…
FL162	12	97365529		X	X	-	-	-	-	-	Y	-	Reverse	AGAATGTTATAATGTTATGAAAGATGAAAAGAATGTCATAAAGTTATAAGGAATGCTACAAACTTATAATGTTATAAAATAAATGTATGTAAACATATGTGTTTATTATCTACTTGTGAATTCATTTTGTAATCAAGATGAGCAATATAACCTGAAACATAATATTTTCATTTAAAATTATCATAGAGGTTCTGAATCCCCTCTT
FL163	12	117814446		X	X	X	X	X	X	X	Y	-	Reverse	TGCCAGGGTCCTGACTGATACGGGGGAGGTCTCTGCCATGATCCATGCCTACTTAGGATCTAGAGGAGATGGGAAGCTGTGGTGAGTCTTCCACGCTCCTGGGAGGTAGCAATAGGATAGAAGTTCTGGAGGTAGCAATAGAATAGAAGGTCTGGATGTAGCAATAGAATAGAAGCAATAGAATAAGCACCAGCTTCAGACAAAAAGTCTCT
FL164	12	126789597		-	-	X	X	X	-	-	Y	-	Reverse	TGAGGAACGGAATCATGGTTTGAACTCCGGTACACATTCTTTTACCTACGACATAAATAGAACACTGCAATTTTCCACTGAGCACAGCTCCTGGTGAATAGTGAGGTTGTTTATTTCAGGGACTTTTTATTTCTTTTAACTTTTCTGCTCTTGAATTGTCCACAAAATGACTTGTTTTAAGGAAGATCTGAGTTTAAAGATATTGTCAAAGATAAAAATGTGTCCTCTGTTTTTTTCTAAAT
FL165	12	126802928		X	X	X	X	X	X	X	Y	-	Reverse	AATTCCAGGCAAGAAAAATCCATGGACTCACCTATTAGCAACTTCCGGTGCAAATAAATGACTCAACTTAATATTAAATATCTCTACACTTCTGTGATTAT
FL166	13	19557911		X	X	-	-	-	-	-	N	Yes	Forward	ATCAGTTTGGTTAATCTGGTTTCAACTCCTTACAATTACTTAGCCCACCAATCAAAATCCACCATAATTTGGGACCCACTGAGTGCCCACTCTGTGTCAG
FL167	13	20262500		-	X	-	-	-	-	-	N	nt	Forward	CACACGATGCTCCCAAAACTGATAACAAGATGTATGCTTTATTGAGAACAAGATTCCAACACTTATTTTGTATTGTGTATTCTTGAATTTTTCCTTCCGT
FL168	13	27339037		-	-	-	-	-	X	X	N	Yes	Forward	TATATCTATGTACCCACTATCCATCTTGAGAAATAGAACATTACCAGTACCCCAAAGCCTTCCTCTTGCCCACTCCCAATAATTATCCTCTGAAAAGAAACCACTATTCTGAATTCTAATATAACAGATTAGGTTTGTCTGTTTTTGAACTCTATATGAATGGAATCATACAGTATGTACACTTTCATGTCTGGCTTCTTTCACTCAACATTATGTTAATGAGACATATTCATTTGGTGCAAGGAGCAGTAGTTTAATCTTTTTCATTGCTGTATGGAATTCTATCGTAGGACTATTGTGTTAGTTCGTTCAGGCTGCTATAACAAAATACATCAGACTGGGTGATTTGTAAGCCAAAGAAATTTACTGCTCACAGTTCTGGAGACTGGGAAGTTCAAG…
FL169	13		43604600	-	X	-	-	-	-	-	N	nt	Reverse	ATAGTAACCATTTCAGGCTCTGCAGACCATATAGCATCTGGCACACATTTACCTGTGTAACAAACCTGCACATCTAGCTGCAACTACACTGTTGTAGACT
FL170	13	61462331		X	X	X	X	X	X	X	Y	-	Reverse	TCTTCTCTTTTTTATATAACCTGTGTGACACTGTTCCAGCATTAGATAAAATATTAGATTTAAAGTGGAGTGAGAGGAAGTTTTAAG
FL171	13	61681779		-	-	-	X	-	-	-	Y	-	Reverse	TCAAATTCTTATCCCTTAAATGCTGGCTTTACCCTTGAAATCTGTCCTCAGTTCTCTTCTCTTCTCACCTATCACTCCTCAGATGATCTCATTCACCCCAGGAACTTCAGTTACTATCT
FL172	13	74613206		-	-	X	X	-	-	-	Y	-	Reverse	TTTAAATTCATTTTAAATTAATATTTTATTTACGCATTTTTTTCCTTTGCTTCTAATTAATTTCAATTAACAGTATCCTGGTATTTTAATTTATTAGTCTCTCTGCCAAGTTGGTCTAATCAGATCTTTGGGTTCCCTATCCTAACATTACATCTGAAAAATGCTACATTAAGACAATATAATTCTCAGCTGGGCACAGTGGCTCTTACCTGTAATCTTAGTACTTTGAGAGGCTGAAGCAGGAGGAGTGCTTGAGTTCAGTTTGAGACCAGCCTGGGCAACACAGCAAGACCCCATCTCTACCAAAAGAAAAAATAGCCAGGCAAGTTGGCATATGCCCGTAGTCCCAGCTACTTGGGAAGCTGAGATGGAAGGACTGCTTGAGCCAGGTGAAGCCAG…
FL173	13		81282500	-	-	-	-	-	X	X	N	nt	Reverse	AAAGGGAGCTGTAGACTGGAGCTGTTCCTATTCGGCCATCTTGCGCCCTAGAGCTATGACATTTTCAAGCTACTTTTTCAATTCAATATATTTTATTCCTCTCTGAATCTATTACATTTGAAGTCATTTAAATAATTCTATGCTTTTTTCTTGTCTATTTCTTCATTGCAGTATCTGACAAATGATAATAACCAAATTAAAACCACTTGTGTTTCCAAGCATAAATTATATGAATGTATAATTATGAAATGAACTTATTCTTCAGTTTCATATTCATTGAACTGAAGGCTTCTACACTTTGTAATGCTTTTTTTTTTTTTACAAATCTTATTGTTACCAAATTTCCAGTTTCAAATTTATATGTTTAAGTTTTATTACTTAAGGTTTTGTTGCCTTTTC…
FL174	14	31150808		X	X	X	X	-	-	-	Y	-	Reverse	GAGAGAGATGATTAAGATAAAAAAACCTCTGTCAGAAAGATTTTCTGTTTTTTATTCTAAGCAAACCATTTCTTAGCATCACATTACAAAAGACATTGCTCATATTGGGCATTATCTAGAATAAATTAAGTGATGTA
FL175	14	34140124		-	-	X	X	-	-	-	Y	-	Reverse	AAAGTATTTTTTAATATCAGCCTTACAAAAGCTTTATGACATTCTACCTTAAACAGTAGGTTTTAAATGACCCTTTCTATTGATAAAAATCAACTTTATATTGTTCCTAAGACTGAAATATTCTAAAAGAAAGAAATATCTTGAAAATAGATGTATGGCCTTTCTTTATCTAAGCATTCTCTTAAGTTGTTCCAATATGGAGATAACTTACAAGATCACTGCCTACTCCTCATCTGCACCAAACCCCTTCAATCAAAGAAGCACTGAATTCAATGAGTTGCACTGTTAGTACATCACTGTAGTTAAAAAGTATTGCTCACTCCAGGGGAGCAAGCAAAGGCTATTGACATGCTTGCTTGATGTATGAAAAGACAAATTAGCCCCCCCATCCTATCTACC…
FL176	14	52667757		X	X	X	X	X	X	X	Y	-	Reverse	TGTGGCTATCATCATATAGCTATAATTACCCACTTACGCACTTCAAAACTTGCGTAAGTGTAAGGGTGTAAGTGTCTTGAAAGAAATTCTGGGGAAAGCAGTAAGCATTCTTTTAAGATGCAGTGCATTACCAGTTCTCTTGATCTTGGATAATGTTGTGTGGTAAAATATGACATATCAACAACTGGTAAGTGAAAAGTGATCCCAAAGAGTTGGAC
FL177	14	59220381		-	-	X	X	-	-	-	Y	-	Forward	AGAGAAGCTCAGAAAATCAGAAGCAGAGGGTCACATTTGATCAGTCCACAGTGCCTTCTGAGGAAAGGCCATCACATGTTTTACGGGGAGGCTGGCACCCATGTTACCAGTTCCTGTTTTTCTGTTAAATGTTACTGTTTAACAGAATAACCTTCCTGGTGCTGACTTGACCGACAAAAATAAATTTAAGGAGATATTAAACTGTTGAGAGTCAAGTGTAGAAGAGAAAGGGGAAATTCTTACAACCAATTGCAACTATGTATCCGAAAGCAAGGGGGCCAGAAGCTTTGTATTTTAATTGCAAATTTAAAAATTCCCAATCTTGTGATTTTCTTCCAAAGCAGTTGTTACTCAGCTCCTAACACTTCTCGTATTCTACACGTCTTTAATCACTCTTTT…
FL178	14	71197795		X	X	-	-	-	-	-	N	Yes	Forward	GGTCAAAAAGACAAAAGGAGAAGCATCAGATGAGGCACCATATTTCGGGGTTAGATATCCGCTACTCCCCCCCAACACCACCATATCCCTACGCAATCAGGAGAACATGAATCACCAAATGTTTGTGGAGCACCTACTGGGAGGCACTGGGGATACAGTAGTGACCTAGAATGCCATGATCCCTGTATCTGATAAGAATAATAGGACATTTGGGGG
FL179	15		27472000	X	-	-	-	-	-	-	N	nt	Reverse	CAGGCACCTTGTCCCTTTGGCCATAGCCAGCATCTTATCTAGTACTCACTTTACTCTCTGGAACAAATGAGGCCTAGAGGGACTTGGCCTAGGATACGTT
FL180	15	34031838		-	-	X	X	-	-	-	Y	-	Reverse	TGCATTTCCACCAGAAAATATTTAAGGGGTTACACATTTCCCGTTTTGGTTAACCTGGATAAATGCGCGTATTTTATTTCTGTTTTCAGCTGATTGGTGATTGGTTCTGTCTAAAGGCATGGTTCTGCTTTCTCTACTAATGTGGCCTTGTTTTTCCCTCACAGAAATATGACCCAGATCTTTTCCGAATGGCCCTGCCTTGTCTCAGTGCTATAGCTGGGGCCTTGCCACCAGATTATTTAGATACCAGAATCACAGCCACATTGGAGAAACAGATCTCAGTGGATGCGGATGGCAACTTTGACCCAAAACCTATTAACACCATGAAGTGAGTCCAGAATCATCTCTGAGCTGGTCCTGTATTTTGTCCAATAGCCAATGTTTTCTTCCAGAGGGTAG…
FL181	15	47507328		X	X	X	X	X	X	X	Y	Yes	Reverse	TTCAATTGCATTTAAATTCAAACAAACATCTGCTGTTTATACTTTATATCGTGCAATCTACCTGAATCTAAACAGAAGCTATTAAAGATCTGTGGCTAGAGAATCTTTGTTCTCTGAAGACTTTAACGGAAAAAAGAGCATTCTCTAAACTCTCATTATTGGAACCAGGTTATAGTTGCCCTTGAACATCAAGGATGCTTTTCTTTGTCCACAGATATATTAAAGGG
FL182	15	71021839		-	-	X	X	-	X	-	Y	-	Forward	TGTATGTTCACTGCAGCACTATTCACAATAGCAAAAACATGGAAGCAACTTAGGTCCCATCAAGAGTGGACTGGAAAAAGAAAATGTGGTACATATATACCATGGAATACTACTTAGCCATAAAAAAAGAATGAAACCATGTCTTTGCTGCAGCTTGGATGCAATCAGAGGCCACTATCCCACGCAAATTAATGCAGAAACAGAAAACCAAATCCCACATG
FL183	15	83551623		-	-	X	X	-	-	-	Y	-	Forward	GGGCAGAGGAGCTGGCTGTGCCTGGCATGGAATGACAGCTGCTGAAGCTGTTGGCCACAGCTTTCCTTCTCAAAGAGCCTGTGCTCTTTGGCTGCCCACA
FL184	16	5196792		-	X	-	-	-	-	-	N	Yes	Reverse	TGTGATTCTTACACAGAGTCCTTTGCTTTCCAGCAGCCTCCTCTCCCTCCTTTTTAGGTTGGAATCCCTCTATTTTAGTGGCCACTGGGATTCTGAAATGACCAGGTCTTTGT
FL185	16	16940414		-	-	X	X	X	X	X	Y	-	Reverse	GCTCTGGGACTTACACCAGTGGCCTCCCCAGTTCTTGGTCTTTGGACTTGGACTGAATGACATCACTGGCTTCCTGGGTTCTTCAGCTTGCAGATGGCAGATCATGGGACCTCTGGGCCACCACAATCATGTAAGCTAATTCCCATAATAAATCTTTGCCTATATATACTGTATTGATTCTCTTCCTCTGGAGAACCTTGAGCAATA
FL186	16	32525610		X	X	X	-	X	X	-	Y	-	Reverse	ATTTTTGTTTTTTGCAATTGGCCTCAATGAGCCCCCATATGTCCATTTGCAGAATGGACAAAAATGTGTTTCCAAACTGTTATATGAAAAGAAATGTTTACCTCTGAGAGATGAATGCACACATCACAAATCACTTTATCAGATAGCTTCCTTCTAGTTTTCATCCTAGGATATTTGCTTTTTTGCCATTGGCCTCAATGAGCTCCCAAAT
FL187	16	68623408		-	-	X	X	X	X	-	Y	-	Reverse	TCCTTCTGCCTCAGCCTCTGAGTAGCTAGGACTATAGATGCGAGCCACCATGTCCAGCAAATTTCTTAAGCTCTCTGTACTTAAGTTTCCTCAACGGTAAAATGGCCGTCTTAATAGAATGTAACCTGTAGGGCTGTTGCAGATTAAATGGGTTAATATGTTGCACTATGTGTGGCCCATGGTCAGCACTATAGATGTGTCTTGCTATTATTTTGTTATCATCATCACATGTGGAAAGTAGACAAACAAAAAAC
FL188	16	71028008		X	X	X	X	X	X	X	Y	-	Forward	AGTCTATGTCTATTTCATTTACTATAAATGAAAACACAGGATTATCTAGCATATTTAGAAAAATCAACACAATGGAAAAAAATCAATGTAATTATTTTCTTGCC
FL189	16	83670839		-	-	X	X	X	X	X	Y	-	Forward	AGAACCTGCAGTGTTTAGTTTTCTGCTTCTGTTCATTAAGACAAAAGCCTCCAGCTCCATTCATGGTGCTGCAAAGGACATGATTTCATTATTTTCTATGGTTACATAATATTCCATGGTGTTTTCTAACCCACCATTGATGGGCACCTGGGTTTGTTGCATGTCTTTGCTGTTGTGTATAGTGCTGCAATGGATATATGGGTGCATGTGTCTTTTCAGTAGAGTGACCTATTTTCCTTTGAGTATCTACTCAGTGATGGGATTGCTGGGCCAAATGGTGCTTCAACTCTTAG
FL190	17		11979500	-	-	-	-	-	X	-	N	nt	Reverse	GTCTGTAGGATTTCAGAAATTTCAGACTAGTAGATTAGTCTGGGTCAATGAAGGGACAACAACTAAAATACAGTAGTGTTAATTCAGTATTAAATTTAAGTTAACAGATATATTTGTCATTTCTATCCAGAAGATAAATTAATAATCGGGAAGGACTTCACTGCAAACATGTAGCCTCAAAAAATTAGTTTTCAGATTTTAATCTA
FL191	17	12359254		-	-	X	X	X	X	-	Y	-	Reverse	CTCTTTCTCTCTCTCTCTCTCTCAAACTTATATTAATCTGTTTGACGATGTCCCATACGTTTCAGACTTCCTTTATTCTCTTTATCTTTTCATTTTTCTCCTCTGACTGAATAATTCCCAATGACCTGTTTTCAACTTTGCTGATCTTTTCTTCCATTCAGTCTAATCCAGTGTTGAATTCCTCCAGTGAATTTTTTAGTTCAGTTATTGTATTCTTCAGCCCCATGATTTCTGATTGGTACTTTTTAAAGTTTTTTATCTCTTTTTAAAAAT
FL192	17		32813500	-	-	X	-	-	-	-	N	nt	Reverse	CTTGTTCTTTGAATGAAATTGTTGTACAGCCTTTTGTGGCATGAAGAATTCTGTGAGTAAGAAAAGCATCCTCATCCAGCCTGTCTGTGTCGGTTAGAGACTAGCACGTTTTGCAAAAACAGCACATTTTCTCCTCATGATGCGATAAGCATCGAGCTGGCACCCTACCTGCTAGTGTGAGGCTGGCGCATGAAGCACTCCTGCTGGGAGAGTAACAGCCTTGGTACTCAAGGCCCTCTGTGGTCTGCACCATGAATCCTGGGCAGACGTCACCCTCTACCCACCCCAGACCTG
FL193	17		39395800	-	X	-	-	-	-	-	N	nt	Forward	ATTCAATTCATCTGCATCAAAAAATGCTTGAGAATTCATTGTGGACTCATGAGAGAGTCTCATCTGAAGGAACTTATTCTCGATATCATGTAAATAAAAT
FL194	17		40854200	-	X	-	-	-	-	-	N	nt	Reverse	CCCAATAACATAAGGACTCTTGATGTGGAAAGCTACAATTACAGGCTAGCGCTTGTTGGGAACTGCCTAAGTTGATTCCTGAGGCCACAGCCTGGGGAGC
FL195	17		51438700	-	-	-	-	-	X	-	N	nt	Forward	CTTTCATATGGCCAGCCATCTCACCCTACTCAAAAACTTACAGAGCTTTTTCTTTTCAGAAGAAAATGTAATTTATTTACCATAACAGCCAATATCTAGCATCAACATTCCACTTTCTCCTTTGCCGTGCCCATCCCCACATTCTCTCTTTGCTACCAACTTTACCTATTGAAACTCTACCTCTTCAACCCACAAACTATTTCTCTT
FL196	17		61281000	-	-	-	-	X	-	X	N	nt	Reverse	TTTTCCCACATTTGGCTTCCTTCTGTAGATATAAAAAATACATATTTATTTGTTTAGAAGTTGTGGCAAATGTTAATGCCGTGACTGCAAAGTGTATCCCTAACTTACATAAATGCACATCGGTGTGTGGATTCATTCATTTTAAATAAATACTGAGTAAATAAAAATATTTTTACAGCAAAGTTGCAGGATACAAAATCAACACCAAAACAAGTTGTATTTGTATATCCTAAAGATGAAAAATCCAAAAAGAAAAATAAGGAAACAGTTTCATTACAGTGGCATCACAAAGAATAAAATAGGAATAAATTTAACCAAGGAGGCAAAAAAAAAAAAATTCTACATTGAAAACTGCAAAACATTGCAGAAGAAATTTTAAGACTTAAATGGAAAGATATA…
FL197	17	64637281		-	-	X	X	-	-	-	Y	-	Forward	ATTGTATTTCTGGATACTCTGTCCAAGAGGAGATCTCCTGAATGATCCATTTAGGGTTGTTCCGTTCACTTCACAAACACACCGATTTTGTGTCTACTCGTGCCCCAGCCTGCGCTAGGCAGTGGGGAGACAGAGAAGCCAAGTTGTTTAAAACACTGTGCTTGTCCCCAAGGGCTTTGGTGACCATAGCTCCAGAAGTAATAGCTTTGGTGGAAACCGTGGTATGTGCAAATTTCACCCCATAAATAGAGGAAACATAGGTATTCATTATATTAAAACATGATGCGGGCCAGGTGT
FL198	17	68357398		X	X	X	X	-	-	-	Y	-	Forward	TGATTGGAGTTAGCATTCTGGACGTATTTCTTACAGAGTTGACTAGCACTATTCATTTTCCACCCTCCAACAGTTGCTGAATGATTTTGTTTTAAGAAAAA
FL199	17	68455086		-	-	X	-	-	X	X	Y	-	Forward	CAAAACATTAAAAAGGTAAAGTAAAAATATGGTATAAAAGATGGTACACCTGTATAGACCACTTAACATAAATGGAGGTTACAAAACTGGAAGTTGTTTTGTGTGAGTCAGTGAGTAGGTGGTGAGTGAATGCGAAGGCCTACAATATTGCTATACAGTACTGTAGACATTACAAACATTGTACACTTAGGCAACACTAAATTAAGAGTATTTTTCTTCCTCAATAATAAATTAGCCACTTGTAATAGTCTGTTTTCATGCTGCTGATAAAGACATACCGAGACTGGGCAATTTACAAGAGAAAGAGGTTTAATTAGACTTCCAATTCC
FL200	18		10627200	-	-	-	X	-	-	-	N	nt	Forward	CCACCTTTCTTTAGGGAGAAACTCTGGGCTTCCTGAGAAGTTAGAGAACTGGGGAAAATGAAACCACAGCCCAGAGCCTGCGATAGGGGTGGGGAGTGGAGGCTGGAGCTGTGCTCAAGGTCAGGCTTCTCCTCTCCCCTCCCAGGGCACTGGAGCTCCAGCAGTGAACCCAGAGTGAATATTCGCTCTGTCATCCACCCTGGGCAATCCCTTTAAACCAGGAGTCAACAGCGAGGACAGAAACATGAATGTGCTTTTAAAAGTCCTAAAAGTTCAGAGGATGATCATCAAGGTTTCCTACAGCCCTGGGCAAACCCTAGGAGTACTTTGTCTCCAGGTTCAAGCATGTGCCTGTGAGAGGCGTGGCCCTCACCTTCCCTCCACCACAGGTTGAGGGAA…
FL201	18		12491400	-	-	-	-	-	-	X	N	nt	Forward	ATAGAAGGAAATTACCTCAACATAATAAAGGCCACATATGGAAAGCTGACAGCTAACATCATACTCAATAAGGGAAAACTGAAAGCTTTTCCTCCAAAATCAGGAACAAGGCAAGGATGACCACTTCTATATTCAACATAGTACTGGTAGTTCTAGCCAGAGCAGTTAGGCAAAAAAAGAAATAAAAGGCATCCAATTGGAAAGAAAGTAATAAAAGTGTCCCTGTTTGCAGATGACATGATCTTACAGATAGAAAACTCCATAAAAATTTTTTTCAATACACTAACAACAAAAAGACAATCCCATTGACAACAGCACCAAAAAGAATAAAATATCTAGGAGTAAATTTAATAAGGAGGTAAAAGACTTATATACAAAAACTATGAGACAGAAACAAAT…
FL202	18	15095248		X	X	-	X	-	-	-	N	Yes	Reverse	ATAGCATATGAGTTAATATATCTCATGTAATTATGTAATACATTCAGAGAAAGAATAAGCATGTAAAATTTATCAAATTATAAATTGTATAGATACACTTTATAT
FL203	18	35399687		-	X	-	-	X	X	X	Y	-	Forward	TTCTTTCAGATTTGCTGTTTGAACATTGTCATGATAAAATGTTGGAGGGAAAGGGAAAAATAAAATGTACATTTATATAGCTGTTAATCATTAAAAAGTAATAGCAACAACTGGATTTAATAGAAAGAAACAAAATTCTGAGAATACCTGCCTCTA
FL204	18		37142600	-	X	-	-	-	-	-	N	nt	Reverse	CTCACATTATTCAGTTCTTTCTCTTCAATGCCCCATTATAAGCAAGATAGATTTACCCTTAAGAGTATTCCATAAGTATAGCAATTACAGAAACCATTCT
FL205	18	47876356		-	-	-	X	X	X	-	Y	-	Reverse	AATTCATTTCATTTATTTATAAGCTATAATTACCAAATATAGCTGTTATTTTGAACAAATTGCTATCTGTTAGATCACTTAAGAATTAAAAAATAAATTTTATTTCTCTTCATTTATTCCTTCTCTAATGTTCTTCTTTTCTTTATGTAGATCTGAGTTTCTCATCTGTAATGTTTTCCTTCTTTCTGAAGAACTTCTTTTAACATTTCTTGCCAATCAGGTCTACTGGCAAAAATTTCCTCAAATTTTGTTTGTCTGAGAAAGGCGTTATTTCTCCTTCACATGGAATGATGATTTTGCTGGGTACAGAATTCTAGATTGTTGATTTTTTTCAACACCTTAAAAATTTCAATTAACTCTCTTCTTGCTTGCACAGTTTCTGAGGAGTGGTCCAGTTTA…
FL206	18	49216219		-	-	-	X	X	-	-	N	Yes	Reverse	CACCTTTTCTCTATACTTCTTTCAGTGAGGTTTTTCATATTCTTGTAACACAGTTGATTGTCCCTATTCTGCATTCCATCCTGTAATTCCCTGACTTCATTAATGATTTTTTTTAATTGTCTTCATCCATTTATACACTTTCTAAACTATAGTTTCTTGGCCTTTTCAGGCACCAATGCATATATATTAATACTTCTTTACCTAAAAATTCAAGTACATAGCATGTTGCTCTTTGTATTAATCTGTGCTTTTACTCATAGATAAAAGAATCCACTTTAGCTAGTTTGAAATATATTATTAGTAATAATAACAACAGAAGCAACAACAACCATAATGTAACATTAATGTATTTACCATGTGTCAGGATGCATTCTAAATGCTTTACCTATATTAACTCCT…
FL207	18	51425725		X	X	X	X	X	X	X	Y	-	Reverse	GAAATCTAGAAAAGGGGTGGGGCATAGCAGCCAAGAACTTGGTCATTGTGCCACACAGAGCTGAAGGATCAAGATCAGGTTAACACTGCAGAAAAAAGAT
FL208	18		61030300	-	X	-	-	-	-	-	N	nt	Forward	AGCAAGGCCTGCTGCTTTGACTGTTTTCTTATGGAACCATAAATTGCACACCTATAATATTTTTCTGAGTTCACTGGTGGAAAAGTGCCCTATAAGTCTA
FL209	18		65408000	X	-	-	-	-	-	-	N	nt	Reverse	TCCAAGCCTCTGTGGATAGGCAGGCAGGGACTGTGTTTAGCCTGACATGTGAAAATTGAGCTATGACAATAGAGCCACTATTGTAAGTTCTGTCCTATCA
FL210	19	29950184		-	X	X	-	X	X	-	Y	-	Forward	TGATTAAAATTAGGGAAAAATTTAATAGAAACATGAATTCAACAAAATTAAAATTCAAAGATGAGATGATAAAGCTACAGAACAATATGGAAAAAGAGATTAGAAACTTGGGAAACAAAATTAAATCCCAAATAGCATTACTACAGAGAAACAGAATAGGCATGACTGATAATCTAATTACTGACATAGAGAAAATG
FL211	19	40188337		-	-	-	-	X	X	X	Y	-	Reverse	GAGTCTTATCGTTTAATCAGGATCTGGTGTCCATGAGGTGACTACAAATTATCAGGTGCACTTTCTCTCAACATATGCATTAAATGAATACATTACCTCCCCTATACAAATCAAACATACAAGACTGAAACAGATATAGGAAAATGCAGTGGACACATCTATTTTAGAAGGGCAAAAAATAATAAACAGCACCCTGAAAGCAAGATGGTCACCAATAGCTCTACTGGAGCTACCCACGAAAATTCAGCCAGGGTTCTCACTCTTGTTACATCTGCTCAAACCAGCATGGCCTTATCCAAAAATACTGTCTTGATGTGTGCCGCTTGTGTTTCCATAAGTACTTAAAGGATATATTTTTCATTAAGTTGGACTAAGTGATCTTCCTTGAATTGATATGCA…
FL212	20	7102846		-	-	-	-	X	X	-	Y	-	Reverse	ACCACATCTCCATAGCGTAGAAACCATGAGAAAGTTTCTAACAGTAATACTGAAATATCCTTGCTTTTTTTAAAATTGTACTTGCATTTAACAACAGAAGGTTTTAGGATGTACTTCTTATAAACTATCTTTGTGTATGAGCACCATCAATTAATTTTACCCATAGGAAGAAATAATCATCATAAATTTCCAAGCTGACACAGGCTGAGGCTCAGATCAGGTGAGGTGTCGTCATGAATGTCCTTCCTCTTCTCCTTCTAAATATAAGCCATGTTTGTTTCCCACAAAGAACATGGTGGCTTGGCAAGAAGGATTCCCATTGGTCTAATAAAACAAAAACTAACTTATATTTAATTTCTATGCCTTTTTCACACTCTGAGAGTGCTAGGCCAGGCCTCT…
FL213	20		17861000	-	-	-	-	X	-	-	N	nt	Forward	GGTGTGAGCCGCTGCGCCTGGCCAAGAAGACTTTTCATCCAATGCAAAGATACTTGTTGGGCACCTGCCATTATGTCAGGTGCTGCAAGGCAGGGGACGCAGTGCTGATGGAGATGTCCAAAGCTATGGCACGAGGCATCATCCAAGTGACAGGCAACTGAGCCAGCTCCTCAGAGCAGAGCGCTGTCGTTGTCCCTTCTCAGAGAGGACACCCAGGGCCAGAGGCAAAGGAGGAAAGCACAAGTGGGTCTGCTAGGAACTAATTTAAAGAAGCAAGTCAGCTGGGCTCGGTGGCTCACACCTATACTCCCAGCGCTTTGGGAGGCCAAGGCAGGAGGATCACGAGCCCAGGCATTCAAGGCCAGCCTGAGCAGCATGGCAAGACCCTATCTCTACAAA…
FL214	20		43340200	X	-	-	-	-	-	-	N	nt	Forward	GGCCAGGCCCCAGGGCCCCTACTGCCCACACTTTCCCATCCTCAGTTATCAGACAGAAAAAGTTCCAAGAAAAATCCATGCTCTGACTCAGAGGGCCCTA
FL215	20	54434610		-	-	-	X	X	X	X	Y	-	Forward	GTATGTACGTGTGTGTGTACATCTATCTGTGTGTGTGTGTGTATGTACCTATATAAATAATGCTTACTATGAGTGAGGCTGTATTCCAGCCCCTGGAAATATAGCAGATAAAGCCCCCATCTCACATTGCTCACTTTCTAAGCTACTAAGTTGAGTCAATGAACAAATAAAATAGAAAGCATGTCAGAGAGAGGGATGGTGTGCTGGTAAAGGCATGCTAACTTACACAAAGTGGCTGTCCTCCAAGGATGTCCATGTTGTAATTTCAGGAACCTATGAATATGTTACCCTACATGGCGAAAGGGGCTTAGGTATGAGTAAGTTAAGGTTCCCGAGATGAGAAGATTATCCTGGATTATCTGGATGGGTCCAATGTAGTCAT
FL216	20	59972436		-	-	X	X	-	-	-	Y	-	Forward	GGATTACAGGTGTGCACCACCGCAACTGGCCTTCATAAAAATATTTATTTAAATGAGGAAAAACCAGAAAGTCTTGAGAAGTGAGGCCTCTTCTGGGTGA
FL217	21		10973200	-	-	-	X	-	-	-	N	nt	Forward	GTGTTTATGTTTTAGCACCAACCTCATATGTTGACAGAGCTCTGGAGTGTGAGGGACAAGTCCATGTTCCATTAGCTCTGTTCTTTTCTGCCCAGGGCTT
FL218	21	23626193		X	X	X	X	-	-	-	Y	-	Reverse	ATTTTTGGAGTTTGAACAGTCTCAGTGCCTTTCGATAAAGACTGCCAACTTGTTTCTGGGCATAACTCCATTAAACACTTGGCAAATTATCTGTGAGTCTGATTTCTAAGAGTTGTAACTCGAAAGACACATCAGAAATTCTTTTTGAGTAATTGTCTCTCAATGTATTAACTGATACATTGGGCATTTAGTTTTCAGAGGGGCAAATCTTCAAAATGGTGAATTTTGTCTAATTGAGAGTAACTAAGAAGTACTGATTT
FL219	21		29355000	-	X	-	-	-	-	-	N	nt	Forward	AAGCGTATCTATACAATTTATAATTTGATAAATTTTACATGCTTATTCTTTCTCTGAATGTATTACATAATTACATGAGATATATTAACTCATATGCTA
FL220	22	19210893		-	-	X	X	X	X	X	Y	-	Forward	CAGCAGTACCTTCTGCACGTAGATCTCAATGTACCTCTGCAGGTTGTTGCGGTATAAATATAGGACAAGGTCATGGACAAAGCCAAAACGATCACACACGATGATGAGGGGAAGCTGGTCTGTGAGCTTGGCCTCCTGAGGATTAGAATGCACAGAACAAGTCAGGGAGTGGAGAAACCAGACAGCCAGACCTCGGACTCATTGCACACATGGGACGGCTCTGTCTCTGCAGCAGAGTGACACACAGGAGACTCAGAATGAGACTGCTCTAAATAGGCTGTCGTTTTGTGGTATGGCATTTGCTTTGGGAAATAAGTGAGAGAAAGATATTAGTATTTGGTTAAAGACTGCTACATTTGGCATTAACATTCCAAATCTGGACAAAAATATCTTTTAAGA…
FL221	22	22486366		-	X	X	X	X	X	X	Y	-	Reverse	TAATCTACAGTAAAGTAGATGGGTCCACAGGTCATGGGACATACACTAGCTCTGCCAATTACATGTTGATTTAAATAATATCATTCTCTAAGGACAGCTTTTTTTCCCCCAGATCCTGGTATGTATGTGGAGTTGGGGAGAGACACCAAACTGTACCCCATTTCCTCATACATTGCTTATACTTTTAGAAGTGTTTGAAAGATAATATCACATACTAGTAGTTTACTGTTTCTTATTCAAGTTAGTTTTAATAGTCGCTAGGGTG
FL222	X	11725352		-	-	-	-	X	X	-	Y	-	Forward	TGTTGCTTTTGTTTTTGAAATCTTGACATCAACCCAGGATAAATGAATAAAATTTCAAAAAATTAATTTGCTAACACAAAAGGCTTTAGTTATTTTACTTTTAAACGTAAAGTTACAGAATAGCCACCATTACATAATTCGAGCTTTAATAAACTCTAATAAGAAACATATCCTTGTTTAAAATATTAGAACATAATGGCTCTATGCACATTGATTTTCTTCTTTTCTATAACTGCTATGCATTTTGATTCAAAATTAGTTTTTACAGGATTTCTTTTATAAATTATTATCTTGGAGCCTATAAGTAACAAATTTCTTTTCTCTGATCATTCCATAAGCCAAAATATTTCAAACCAGATGTACATGTGAGTTGTGTGTGTATTCTTTATCCACTGACAT…
FL223	X	11959435		-	-	X	-	X	-	X	Y	-	Reverse	TGGAAGTTATTTTTAGCACCACTGAAATTGTGGAGGGACAATTTTACTGCTCTGCAAGTTGAGAAGGTTTTTCTGCTGTGCTTAAAACATGAGGTCTCCTTCCTCCCAAGGCAACACTAGCTTCTAAGCCAGTGTTTGTGAGGCTAATAGGAGTCTTGTCAGTTGTCACTCGTCAGTTGTGACCAGAGGCTTCTGGAAAGAACGTGCAGTGGAGATAAGAAGAAAACACACTTTCCAGATGCATATGAATGTTAAAGCTTTAAAGATAGACAAAGGTTAAAGAAATTAGCTTCTGGTTTTGATGTAATGAAATAGCAAGGTCAAAGCCTATACTGTTCTT
FL224	X		35064300	-	-	X	X	-	-	-	N	nt	Forward	CTCACAGAAGTCCATTATCTTTCCATTGTGTCATGATATGTATTCCTATATATAATTGTTTTCAGTTTTTAGAACTTACCTAAGCCTATAGCAAAATTATAAATGTAACATTAGAGTTCACAATATCTTAGACATTATCTTGCCTAATACCTTCCTTTAGAAATAGAGTCTGAGGCATGAGGACGTTAAGTGAGTTGCTCAAAATGGATATTTAACAAACACTTGTTGAGTGACTGAAGAACAGAAAGCAAAAGGAGAATTTACTTTATCTGCAATGAGATCTGATTCTATGAAACATAGATACAAGCCTATTGGGGGCAAAAATGTATGGGACATACTTTGATGAAAACATCCTTGGAGGTTACTGAATACCGGGATTATTTCAATTTAAGTTGTGAC…
FL225	X		38097600	-	-	X	X	-	-	-	N	nt	Forward	AGTAGTTTTGAAGGACTTTGTGAATGCCGGACATCATCTGTTGGCTGACACTATGGGTGGTATGGTAAATGAGAAGTTAAAGTGGACTGCAGGGCTCAGAAAAGCTATTATGGAGGTGGTGAGGCTTAAGGCAGGGTTTGAAGAATGAAAGCAGAGACAGCAATGTAAGATAGAGCAGAATGGTCATGTAGGAGAATAGTGAGAGAGGCAGCTGGAAAGAAAAATTGGAGCTAAGTTACCTGGATCTTTGATGATCAGGCTAAAATCTACTTGATTCTGAAGCCTAGAACCTATAGGTGAGTGATTCTCCAGGAGAATGCAATATGGCTTCCTGGGTTGTCAAAAACACATGCTTCTGGAGAGCCTAATTTGCACTGTCCTACCTGGGGTGCCCTTCTC…
FL226	X	81096640		-	X	-	X	-	X	-	Y	-	Forward	TCTGGTGTGCAATCCTATATTACAGAGGCTGGAAATTTAAAAATAATTTATAAACAACAGTAAGATAGCACTACCTATTAGACTGATTAAAATCTGAAAATTGAGAATTAACAATTACTGACAAGAATGTAGACAGAAACCCTTATTTATTTATTTATTTTTTGCGG
FL227	X	111229553		X	X	X	X	-	-	-	Y	-	Reverse	AATAGTTCTTCTGGAGTATAGTATACCTCCTCATGGTTTGTACCTCACTTTTAGGGGCCTGCTGGGGCTTGAATCTACTTATCAGTGTAGAAGCAAAAAGGAGTGGTGGGAGTAAGTTCTGAGAAGACTCAGCATTGTC
FL228	X	111557749		-	-	-	-	X	X	X	Y	-	Reverse	TTTCTTGGAAATTTTATCAGCTTTTGCAACTAGACAGGTTGTAAATATGAAAATGCTTAAATGATATAATTAGCTTGCAATTTAACATTGATGTCACATCTCTCTCATTGGAGCCTTTCAGATTGTTCTTTTGTTTTCCTCATCAACGTGCTCTTTAGAAACATAAAGCATTAATCACAAGGAACCTATTTTACCAGCCCCACTTTTCTCATACTCTCCCACAAATTTTAGGCCTTCTCCAGTTCTTCCTCTTTTCCATGCACACTATCTCTGACCAAGTCCCTTTTGGTGATTTGATGGAGAGGTGTCCCTGTTTTCTTCTGCCTTTCTTATGTACCTTCAGAGTAATTCCATGCCCCAAGATTCTGGATTTGCAGGCTTTAAAATATTCCTTCATAT…
Exact 5' Junction: Determined by either PCR/Sanger sequencing validation or is a known polymorphism
Approximate 5' juction: approximate genommic location of full length L1 as determined based on NGS data
Known: previously described polymorphism
Validated: - if a known polymorphism, nt = not tested, Yes = validated by PCR and sequencing
Flank Read Orientation: Forward = read orientation faces the L1 5' end; Reverse = reverse complement of read faces the L1 5' end
Flank Read Sequence: Sequence of the Illumina flanking reads supporting the call of a full length L1
