# Supplementary material for: Sequencing, identification and mapping of primed L1 elements (SIMPLE) reveals significant variation in full length L1 elements between individuals
Source: BMC Genomics. 2015 Mar 21;16(1):220. doi: 10.1186/s12864-015-1374-y (PMC4381410; doi:10.1186/s12864-015-1374-y)
Supplement: Additional file 4: Table S4. — Validation of SIMPLE-detected full length L1s by 5’ flank PCR. This table shows details of the validation of SIMPLE-detected polymorphic L1s using 5’ junction PCR. [file 12864_2015_1374_MOESM4_ESM.xlsx]

## Sheet: Table S4
Supplementary Table 4 Validation of SIMPLE-detected full length L1s by 5' flank PCR
Element ID	Chr	5' jcn	Indv. 1	Indv. 2	Indv. 3	Indv. 4	Indv. 5	Indv. 6	Indv. 7	5' Sanger Read
FL022	2	82098043	X	X	X	X	-	-	X	AGTGAGATGAACCCGGTACCTCAGATGGAAATGCAGAAATCACCGTCTTCTGCGTCGCTCACGCTGGGAGCTGTAGACCGGAGCTGTTCCTATTCGGCCATCTTGGCTCCTCCCGAATATGAATTTATTTTAAGATTTCTAAATGACATATATTGAAACTCTGTACATGGCTAAAAATGTACATTCTTTTTAAAATTTCTCATTGGTTTTCAAAAAAGGATTATATATCATTTTTACAGGGTTAGAAATTATATACACCATGTTTTCTGAGTTCAGGGCAACATATGCAAGA
FL043	3	80590165	-	-	X	X	-	X	-	GGTGAGGCAATGCCTCGCCCTGCTTCGGCTCGCGCACGGTGCGCACACACACTGGCCTGCGCCCACTGTCTGGCACTCCCTAGTGAGATGAACCCGGTACCTCAGATGGAAATGCAGAAATCACCGTCTTCTGCGTCGCTCACGCTGGGAGCTGTAGACCGGAGCTGTTCCTATTCGGCCATCTTGGCTCCTCCCCCCATTCCATTTTCATATCAACTTTTATGCATTATATCTACTAAAGGTGTGCATATACATCTTCTTTGAGCCAGGAATCCCCTAGTAGATTTAGACCCAAAAGAAATAAGCACATTTGTACCAAGAGACATGTATGAGAATACTCAAAGAGAAGCTATATTCTTCATAGCCAAAATCTGGAAACCACTTATGGGTCCATTAGGA…
FL052	3	151148545	X	X	X	X	X	X	X	AGTGAGATGAACCCGGTACCTCAGATGGAAATGGAGAAATCACCGGTCTTCTGCGTCGCTCACGCTGGGAGCTGTAGACTGGAGCTGTTCCTATTCGGCCATCTTGGCTCCTCCAATCCCCGAAGATCTTCAGATACAGGGAGGCCAGCACTAAACTGTCAGACTGTGAATGTTCTTACCACTGCACCATCCTACCCTT
FL054	3	169269964	-	-	-	-	-	-	X	ATTTGGGAATGATGCAGCTCACTTTTCAAGGCACTTTGGCACTTTTTCAAAAAGTTAAATATAGAGTTACTATGTTACCCAACAATTTCACAGCTAGGTCCACAGCTAGCAGAACTGAAAACATATGCCCACATAAAACTTGTTCACAAATATTCACAGCACTATTATTTATAATAGCTAGAAAATGGAAACAATACAAATGTCACTCAATGAATAATGAATAAACAAAATGTGGTATATCCATGCAATGGAAAATTATTCAGCCATAAAAAGGAATAGAGTTCTGACACATGCTGCAATATGGATGAATCTTGAAAGCATTAGGCTTTCAAGTAAAAGAGACCCAAAATGCTATATACTGTGTGATTGCATTTATCTGAAATGTCCAGAATAGGCAAA…
FL055	3	186372121	X	X	X	X	X	X	X	CCGCTCTGTTGGAACTATCCTGTGGAGAAGCCGCCCTGCAGAAGCCGCCCTGGTGGAGGGATGCAGCCCCTGCAGAACCCGGTGCTGGAACGAGAAGGAGCAGGGAATAAGCACCCTCCCCTCTCCCTCCCTTCCTGTTTCCTTCCAATCTCCTCCTCCCAATGGCTCTTTGAACTCAATGGTAAACTAGCCAGCAGGGAGAGCCTGGGTTATTCAATTCCCTGGAGCCAGCCTGGGAGGCAAGACCAGGCAGAGAAAATCAAAGGATGGGGGAGGAGCCAAGATGGCCGAATAGGAACAGCTCCGGTCTACAGCTCCCAGCGTGAGCGACGCAGAAGACGGTGATTTCTGCATTTCCATCTGAGGTACCGGGTTCATCTCACT
FL057	4	10632678	X	X	-	X	-	-	-	AGTGAGATGAACCCGGTACCTCAGATGGAAATGCAGAAATCACCGTCTTCTGCGTCGCTCACGCAGGGAGCTGTAGACCGGAGCTGTTCCTATTCGGCCATCTTGGCTCCTCCCCCCCCGGAATCAGCATTTCTGGATCCACTTGCATAGCTTAAAGAAAGCTTCTCTTTTGGCCTTCTGTGTCTCTCCTGCTCCTCCTGATGTCT
FL107	6	142450103	-	-	X	X	X	X	X	GGCACCAATACAAGGGTGTTTGCTCAAATTTGCTTGAAGTTTTTAGTTTCAGATAAAGGAGGGAAGGCGAGCTCAGATTTACTACTACTACTATTAGTACAAAAAGTTGCTAACATTTATTAATCACTACTATATGCCAGTACTATTCTAAACCCTGGGAGTAATGTATAATCTTTTGGTAGACATTCTTGGTGTCCTAAAACTTCTTTCTGAGATTAAAAACATTTAAGACCTTGTGGTGTAAACAAGAAACAGGGTAAATTTTGTTCAGAACCCAAAATAGGATCAAAATAAATAAAAATGAGTTAAAGCATTATGCATGATGATTAACACATGCAAATTAATGCATAAATGTTATATATTATTACATTCACATCTGGTCTAATTTAATAGTTTGCG…
FL139	10	14310827	X	X	-	-	-	-	-	AGTGAGATGAACCCGGTACCTCAGATGGAAATGCAGAAATCACCGTCTTCTGCGTCGCTCACGCTGGGCTAGGCTAATTTTTCCAGAGTTTCTACGTATTTTGTGCTTCTAAACACTCCAAATCAAATGGAAGTTGGGTTAGGAAAATCTCCCCATATTTAAAGCAACAATTGGGTAATGATTACCCACTAAGCGTATGCCGTTAGGATGAAAGCCAGTGACAAAACTTTCTGAGGTTTGGGGAAAATAATTAGGGGCAGAAATGGGAAACCTCAG
FL166	13	19557911	X	X	-	-	-	-	-	AGTGAGATGAACCCGGTACCTCAGATGGAAATGCAGAAATCACCCATCTTCTGCATCGCTCATGCTGGGAGCTGTAGACTGGAGCTGTTCCTATTCAGCCCAATTTTTGTATTTTCAGTATAGATGGGGTTTCTCTATTTTGGCCAGGCTGGTCTTGAGCTCCTGACCTCAAATGATCCACCTGCCTCAGCCTCCGAAAGTGCTGGGATTACAGGTGTGACCCACTGCATCACACTATAGCTTTGTTTTAATTGTCTGTCTTACTCACTGGAATAGGAGCTTCAGAAGAACAGAGATACACTTTTTATCTCTTATGTCCTAGACCTAGCACAGTGCCTGACACAGAGTGGGCACTCAGTGGGTCCCAAATTATGGTGGATTTTGATTGGTGGGCTA
FL168	13	27339037	-	-	-	-	-	X	X	GAGCAAACAAGCTCCTACGGGCACTCATCCTATTCAAGAGGGCAGAGCTCTCAAGACCTAATCACCTCCCCAAACCCCGGTTCTCAATGCTACTACACTGGGGATTAAGTTTCAACATAGAAATTTTGGGGGTAAACATTCAGACCACGAGGGGGAGGAGCCAAGATGGCCGAATAGGAACAGCTCCCGTCTACAGCTCCCAGCGTGAGCGACGCAGAAGACGGTGATTTCTGCATTTCCATCTGAGGTACCGGGTTCATCTCACTAGGGAGTGCCAGACAGTGGGCGCAGGCCAGTGTGTGTGCGCACCGTGCGCGAGCCGAAGCAGGGCGAGGCATTGCCTCACC
FL178	14	71197795	X	X	-	-	-	-	-	TCCTGCTGAGTGTTCCAGTGCCTTGGGGTTGGGGGGAAGACCACATTGGGGTCAGGGAGACGGGGGAATTCACCTGGGTCTCGGCTGGGACTGGGGGTTTTCAACATTCCTGGTCAAAAAGACAAAAGGAGAAGCATCAGATGAGGCACCATATTTCGGGGTTAGATATCCGCTACTCCCCCCCAACACCACCATATCCCTACGCAATCAGGAGAACATGAATCACCAAATGTTTGTGGAGCACCTACTGGGAGGCACTGGGGATACAGTAGTGACCTAGAAGGCCATGATCCCTGTATCTGATAAGAATAATAGGACATTTGGGGGGAGGAGCCAAGATGGCCGAATAGGAACAGCTCCGGTCTACAGCTCCCAGCGTGAGCGACGCAGAAGACGGTG…
FL181	15	47507328	X	X	X	X	X	X	X	AGTGAGATGAACCCGGTACCTCAGATGGAAATGCAGAAATCACCGTCTTCTGCGTCGCTCACGCTGGGAGCTGTAGACCGGAGCTGTTCCTATTCGGCCATCTTGGCTCCTCCCTTCAATTGCATTTAAATTCAAACAAACATCTGCTGTTTATACTTTATATCGTGCAATCTACCTGAATCTAAACAGAAGCTATTAAAGATCTGTGGCTAGAGAATCTTTGTTCTCTGAAGACTTTAACGGAAAAAAGAGCATTCTCTAAACTCTCATTATTGGAACCAGGTTATAGTTGCCCTTGAACATCAAGGATGCTTTTCTTTGTCCACAG
FL184	16	5196792	-	X	-	-	-	-	-	aaagagatctcaggggaccagagcaaggaaaagtgttccaggcagagggaacagcatgtgtgaggtctctgaaacaaagacctggtcatttcagaatcccagtggccactaaaatagagggattccaacctaaaaaggagggagaggaggCTGCTGGAAAGCAAAGGACTCTGTGTAAGAATCAGGGGGTGGAGCCAAGATGGCCAAACAGGAACAGCTCCAGTCTACAACTCCTGGCGTGAGCGACGCAGAAGACAGGTGATTTCTGCATTTCCATCTGAGGTACCGGGTTCATCTCACT
FL202	18	15095248	X	X	-	X	-	-	-	atatttaatatataaagtgtatctatacaatttataatttgataaattttACATGCTTATTCTTTCTCTGAATGTATTACATAATTACATGAGATATATTAACTCATATGCTATAATACTTCATTTAAGAATAGTGTCCTCATAGGAGGAGCCAAGATGGCCGAATAGGAACAGCTCCGGTCTACAGCTCCCAGCGTGAGCGACGCAGAAGACAGGTGATTTCTGCATTTCCATCTGAGGTACCGGGTTCATCTCACT
FL206	18	49216219	-	-	-	X	X	-	-	GGATGGAATGCAGAATAGGGACAATCAACTGTGTTACAAGAATATGAAAAACCTCACTGGAGGGAGGAGCCAAGATGGCCGAATAGGAACAGCTCCGGTCTACAGCTCCCAGCGTTAGCGACGCAGAAGACGGGTGATTTCTGCATTTCCATCTGAGGTACCGGGTTCATCTCACTAGGGAGTGCCAGACAGTGGGCGCAGGCCAGTGTGTGTGCTCACCCTGCGCGAGCCGAAGCAGGGCGAGGCATTGCCTCACC
Element ID: Matches element ID from Figure S2
Exact 5' Junction: Determined by PCR/Sanger sequencing validation
5' Sanger Read: Sanger sequencing read for validated L1 5' end junctions
