# Supplementary material for: Sequencing, identification and mapping of primed L1 elements (SIMPLE) reveals significant variation in full length L1 elements between individuals
Source: BMC Genomics. 2015 Mar 21;16(1):220. doi: 10.1186/s12864-015-1374-y (PMC4381410; doi:10.1186/s12864-015-1374-y)
Supplement: Additional file 5: Table S5. — Validation of SIMPLE-detected full length L1s by 3’ flank PCR. This table shows details of the validation of SIMPLE-detected polymorphic L1s using 3’ junction PCR. [file 12864_2015_1374_MOESM5_ESM.xlsx]

## Sheet: Table S5
Supplementary Table 5 Validation of SIMPLE-detected full length L1s by 3' flank PCR
flL1 ID	Chr	5' jcn	3' jcn	TSD length	TSD	EN Cut Site	pA length	3' Sanger Read
FL043	3	80590165	80590176	10	TTCCATTTTC	TTTC/CA	24	AGCAAAAGCCTGACAATCCAAAAACATTGGTCAAGGTATGTGAATAAGCTATTTACAAGATAGGTTATCCCCACAATGAGAAATATATGAAGGAGCACTCACTCTCATTGCTACTTAGATAAATAAAAATTAAAATCTCTGCAAGATAACTCTATGTTCCTACCTGAAAAACTAATGAAGAAATCTGAAAGCAGTGTTGTTGAAAATCCAGTACAATAGGAACACTAATACTCTGCAAGTACGAGTGTAAAATGCTAAAATATATTTTTGATTCAACAATTTATAAAATATAAATATTTTTCCTATGTTAATATCTTTTTTTACCTTGAATAATATATAACTTAATATATATAAGGAAATTAGTATATATCCTCTTTTTCCCGTTCCATTTTCTTTTTT…
FL054	3	169269964	169269952	13	AAAAGGGTATTTT	TTTT/AA	15	GCACCAGCATGGCACATGTATACATATGTAACTAACCTGCACAATGTGCACATGTACCCTAAAACTTAGAGTATAATAAAAAAAAAAAAAAAGGGTATTTTATGGTATGTCAATTATATCACAATAAAAAGAAATTTGAGAAACCTCTTGGTGAAGAAATCGTAGTCAGGATTTATGTTTAGTTCTTCAGGTGTGATGAAAACTATTAATAGTCTATGCATTCTTTTTTTCTTTGTCGATAGATATTTTGATAACATCATCAAAATTCTTATACCTACAAAAGCCCTTTGGCCATTTATTATATAATTAATCACTTTAAAATAGCAAGAGTAATAATAATAATAGCAACTAACATTTATTGAATACTTACTATACATTGGTCACTGTTCTAAATTCTTT…
FL107	6	142450103	142450110	8	AATAGTTT	TATT/AA	16	TGTTGCTGAATTTGGTTTGCTAGTATTTTATGGAGGGTTTTTGCATCTGTACTCTTCTGGGATGTTGCCCTGTAGTTTTCTTGTGGTGTTTTTGTCTGACTCTGGCAACAGGGTGAAAATGGCTTCATAAATTGAGTTTGGCAGTGTTCCTCTTCAATTTTTCAGAAGAGCTTAAGAGGAATCAGTATTCATTCTTCTTTGAATGTTTGGTAACTTGTTGCAAACTATTTTTTTTTTTTTTTTTTATTATACTCTAAGTTTTAGGGTACATGTGCACATTGTGCAGGTTAGTTACATATGTATACATGTGCCATGCTGGTGC
FL168	13	27339037	27339023	9	AAACATTCA	GTTT/TC	32	GCACCAGCATGGCACATGTATACATATGTAACTAACCTGCACAATGTGCACATGTACCCTAAAACTTAGAGTATAATAAAAAAAAAAAAGAAAAAAAAAAAAAAAAAAAAAACATTCAAACCACAACAAATATGCTGCCATTTTTCCATCTATTTCTTATCAATCCACATTGGGTTGTTTTCTGGTTTTGGCTATTGTGACTAAAACCATGACAAACTTTCTTGTACATGCCATGTGATAAACGCTGGCTCAAAAGCACATTTTAATAATTAGTTCTCCATTAAAATAATACCATGTTGCTATTTAAGGAGAGGGAGGAGACTATGAAAAATCACAACACATCCCTCCTTCCCCTTTTAAAATTCACTCTAAACTTCCATTTTAACAGAGGGCAAAGGT…
FL178	14	71197795	71197777	19	AAGAATAATAGGACATTTG	TCTT/CA	41	AGACACTGGATGTGGCTGTGTTTCAATAAAATGTTATTGTATACCTTTTTTTCTTTTTTTTGAGACAAAGTTTCTGTCACCCAGGCTGGAGTGCAGTGGTGTGATCACAGCTCACTGCAGCCTCAACCTCCTGGGCTCAAGTGATCCTCTGGCCTCAGCCTCCCAAGTAGCTGGGACTACAGGCATGGACCATCATGCCTGGCTAATTTTGCAAAAAAATTTTGTAGAGATGGGGTTTCATCATGTTGCCCAAGCTGTTCTTGAACTCCTGGGGTTAAGTGATCCTCCTGCCTTGGCCTCCCAAAGTGCTGGGATTATAGGCATGAGCCACTGTACTCCACCTAAAACCTTGTTTATAAACACAGGTGGCCAGCTTGTGTGTCATTTGCCAACATCTGC…
FL206	18	49216219	49216232	14	CAGTGAGGTTTTTC	TTTC/CA	49	CTCTGCTTTCAGGCTGGAGTGCAGTGGCATGATCTTGGCTCACTGCAACTTCCGCATCCTGGGCTCAAGTGATCCTCAACCTTCCAAGTAGCTGGGACTACAAGAGTGCACCACCACACGCAGCTACTTCCCATGTTTTTTGTAGAGATGAGGTTTCACTACATTGCCAAGGCTGGTCTTGAACTCGGGCTTAAGCAATTCTCCTGCCTTGGACTCCCAAAGTGCTAGGATTATAGGCATGAGCCACCACACCCAGCAGAGTTAATTCTAACATCTTTAACTCTAATCTATTACCATATGAGTCATTCTAGCCTCCTCCACTTGCCTGTAATCTGTGTAGGAAAGCCTTTATCAGTTTGGATACAGTGCTTGTGTACAGTTTCTTTTGCCTTTAGTCTT…
FL139	10	14310827	14310841	15	CTAGGCTAATTTTTC	TTTC/CT	26	TCCCTATGGAAACACGAAGCTTGGGGACTCTTTATCTGCAATTCATGTGTATGCATGAGACAATCAGAAGCAATGTTCTTCCTGGGCTAAGCCAATAGCCAATAGAGATAAGTCAGCATTTCTGCTATGTGAAAACTCCCAGGGAGCTAGGCTAATTTTTCTTTTTTTTTTTTTTTTTTTTTTTTTTACATACAATGGAATATTATTCAGTCTTTTTTTTTTTTTTTCTCTTTTTTTTTTTTTTTTTTTTTATTAAACTCTAAGTTTTAGGGTACATGGGCACATTGGGCAGGTTAGTTACATATGTATACATGGGCCATGCTGGGGCGCTGCACCCACTAATGGGTCATCTAACATTAGGTATATCTCCCAATGCTATCCCTCC
Element ID: Matches element ID from Figure S2
5' Junction: Determined by PCR/Sanger sequencing validation
3' Junction: Determined by PCR/Sanger sequencing validation
TSD length: length of the target site duplication
TSD: sequence of the target site duplication
EN cut site: L1 endonuclease cleavage site used
pA length: length of L1 polyA tail
3' Sanger Read: Sanger sequencing read for validated L1 3' end junctions
